# Supplementary material for: Association between the person-centered maternity care experience and mental health after delivery in urban and rural Dhading, Nepal: a cross-sectional study
Source: BMC Pregnancy Childbirth. 2023 May 30;23:398. doi: 10.1186/s12884-023-05709-z (PMC10228024; doi:10.1186/s12884-023-05709-z)
Supplement: Supplementary file 3 — Additional File 3: Datasets [file 12884_2023_5709_MOESM3_ESM.xlsx]

## Sheet: Sheet1
Participants ID:	Urban/Rural	Age:	Religion:	Caste / Ethnicity:	Education:	Occupation:	Materials of house wall:	Main materials of house floor:	Main materials of house roof:	Main source of drinking water:	Toilet facility:	Whether share the toilet:	Fuel using for cooking:	Ownership of bank:	No. of room for sleeping:	Ownership of animals:	Ownership of agricultural land:	Ownership of properties:	Ownership of phones and vehicles	Facil type:	Baby's age:	Baby's sex:	No. of ANC visits:	Baby's birth weight:	Length of stay:	Husband/partner living:	Parity:	Delivery (Vaginal delivery / Cesarean section:	Complication:	Diagnosis of previous mental problems:	Anxiety/stress/ depressive symptoms during pregnancy:	Unwanted pregnancy:	Family support during pregnancy:	Family support during delivery:	Family support after delivery:	Community support during pregnancy:	Community support after delivery:	PCMC scale #1	PCMC scale #2	PCMC scale #3	PCMC scale #4	PCMC scale #5	PCMC scale #6	PCMC scale #7	PCMC scale #8	PCMC scale #9	PCMC scale #10	PCMC scale #11	PCMC scale #12
1	1	19	1	1	4	5	5	1	7	2	2	0	2	1	4	1	1	7	2	4	2	2	6	3	2	1	1	2	0	1	1	1	1	1	1	1	1	3	3	3	3	3	0	3	3	3	3	3	3
2	1	29	1	1	2	2	9	1	7	9	3	1	2	0	1	1	1	4	2	4	3	1	5	3	1	1	2	2	0	1	1	1	1	1	1	1	1	2	3	3	3	3	0	0	0	0	3	3	3
3	1	29	1	1	3	2	5	9	7	2	3	1	7	1	4	1	1	7	3	2	3	2	7	3	2	1	2	2	0	0	1	1	1	1	1	1	1	2	3	3	3	3	3	3	3	3	2	3	3
4	1	25	1	1	2	2	3	7	7	2	9	0	7	1	3	1	1	8	2	2	2	2	4	3	1	1	1	2	0	0	0	1	1	1	1	1	1	2	0	0	2	2	0	2	3	2	2	2	2
5	1	26	1	1	3	1	5	9	7	2	1	1	1	1	4	1	1	9	3	2	3	1	7	3	2	1	2	2	1	1	1	1	1	1	1	1	1	2	2	3	2	3	2	3	3	3	1	3	3
6	1	21	1	1	1	1	12	7	7	7	2	0	2	0	3	0	1	6	2	2	1	1	3	3	2	2	1	2	0	0	0	1	1	1	1	1	1	2	0	1	2	1	2	1	1	1	2	3	2
7	1	21	1	1	2	1	10	7	11	8	10	0	2	1	4	1	0	10	3	2	4	1	3	3	3	1	2	2	0	0	0	1	1	1	1	1	1	3	0	1	2	2	0	2	1	1	1	2	1
8	1	21	1	1	4	1	10	7	11	2	2	1	2	1	3	1	1	9	4	2	4	2	1	3	2	1	2	2	0	0	0	1	1	1	1	1	1	2	3	3	3	3	3	3	3	2	2	3	3
9	1	27	1	1	1	1	10	7	7	9	3	0	2	1	1	1	0	7	2	2	3	1	3	3	3	1	2	2	0	0	0	1	1	1	1	1	1	2	0	0	2	2	0	2	1	1	2	2	2
10	1	25	1	1	4	2	10	7	7	2	2	0	7	1	3	1	1	6	3	4	4	1	6	3	2	1	2	2	0	0	1	1	1	1	1	1	1	2	3	3	3	3	0	3	3	3	3	3	3
11	1	30	1	1	4	4	3	1	12	8	2	0	2	1	3	1	1	5	2	4	3	1	3	3	4	1	2	2	0	0	0	1	1	1	1	1	1	2	0	2	3	3	3	3	3	2	1	3	3
12	1	21	1	1	4	3	10	7	11	2	2	0	2	1	5	0	1	9	3	4	4	1	4	3	1	1	1	2	0	0	0	1	1	1	1	1	1	2	2	2	2	2	0	2	2	2	2	3	2
13	1	20	1	1	3	2	5	1	7	2	2	0	7	1	4	1	1	8	2	4	3	1	4	3	2	1	1	2	0	0	1	1	1	1	1	1	1	2	3	3	3	3	0	3	3	3	3	3	3
14	1	22	1	1	3	2	9	1	7	2	3	0	7	1	2	1	1	6	2	4	2	2	5	3	1	1	1	2	0	0	0	1	1	1	1	1	1	2	2	2	2	2	0	2	3	2	2	2	2
15	1	26	1	1	3	1	5	7	7	4	3	1	2	1	3	1	1	5	2	2	4	1	4	3	2	1	2	2	0	0	1	1	1	1	1	1	1	2	1	2	2	2	0	2	2	2	1	2	2
16	1	24	1	1	3	1	10	7	11	2	2	0	2	1	2	1	1	7	2	2	3	1	4	3	1	1	1	2	0	0	0	1	1	1	1	1	1	1	3	3	3	3	0	3	3	3	2	3	3
17	1	35	1	1	4	4	10	7	7	8	9	0	2	1	4	0	1	11	3	2	2	1	5	3	2	1	1	2	0	0	0	1	1	1	1	1	1	2	0	0	2	2	0	2	3	3	2	3	3
18	1	23	1	1	3	1	10	7	11	4	3	1	2	1	4	1	1	7	2	2	1	2	4	3	2	1	2	2	0	0	0	1	1	1	1	1	1	1	0	0	1	1	0	1	1	1	1	2	1
19	1	27	1	1	2	1	5	1	7	8	3	0	7	1	3	1	0	8	2	4	2	1	4	3	2	1	2	2	0	0	0	1	1	1	1	1	1	2	2	2	3	3	0	2	1	1	1	3	2
20	1	24	1	1	3	1	5	1	11	8	3	1	3	1	5	1	1	4	2	4	2	2	4	3	2	1	2	2	0	0	1	1	1	1	1	1	1	2	2	2	1	2	0	2	2	2	1	2	2
21	1	24	1	1	3	1	10	7	7	8	2	0	2	1	1	1	1	5	2	2	1	1	4	3	2	1	2	2	0	0	0	0	1	1	1	1	1	2	3	3	3	3	0	2	3	3	3	3	3
22	1	18	1	1	3	1	3	1	7	2	3	1	4	1	3	1	1	4	2	4	2	2	4	3	1	1	1	2	0	0	1	1	1	1	1	1	1	2	1	1	1	2	1	1	0	1	1	2	2
23	1	22	1	1	4	1	10	N/A	11	2	2	1	2	1	3	1	1	8	2	2	3	1	5	3	2	2	1	2	0	0	0	1	1	1	1	1	1	1	2	3	3	3	3	3	3	2	2	3	3
24	1	23	1	1	3	1	10	7	11	1	2	0	1	0	3	0	1	6	2	2	2	2	3	3	3	2	1	2	0	0	0	1	1	1	1	1	1	2	1	1	1	1	2	1	1	1	2	2	1
25	1	25	1	1	4	4	10	7	11	2	2	0	2	1	4	0	1	10	3	2	2	2	6	3	2	1	1	2	0	0	0	1	1	1	1	1	1	2	0	0	3	3	0	3	3	3	2	3	3
26	1	21	1	1	4	1	10	7	11	2	2	1	2	1	2	0	1	10	3	2	4	1	4	6	2	2	1	2	0	0	0	1	1	1	1	1	1	2	0	3	2	2	3	2	3	2	2	2	2
27	1	30	1	1	4	2	5	1	12	8	2	0	2	1	5	1	1	9	2	2	1	1	6	3	4	2	2	1	1	0	0	1	1	1	1	1	1	2	0	3	3	3	0	3	3	2	0	3	3
28	1	25	1	1	4	1	10	7	11	2	2	0	2	1	4	1	1	7	3	4	2	1	6	3	3	1	2	2	0	0	0	1	1	1	1	1	1	1	1	3	3	3	3	3	3	2	2	3	3
29	1	22	1	1	4	5	10	7	11	1	2	1	1	1	4	1	1	10	3	2	2	1	4	3	4	1	1	2	1	0	0	1	1	1	1	1	1	2	0	3	3	3	1	3	2	2	1	3	3
30	1	27	1	1	1	1	10	7	11	1	1	1	7	0	3	1	0	6	2	2	2	1	2	3	1	1	2	2	0	0	0	1	1	1	1	1	1	2	0	0	1	2	0	1	1	1	1	2	1
31	1	18	1	1	3	1	10	N/A	11	2	2	0	2	1	4	1	1	8	2	2	2	1	5	3	2	1	1	2	0	0	0	1	1	1	1	1	1	2	2	3	3	3	3	3	3	3	2	3	2
32	1	29	1	1	3	3	10	7	7	2	2	0	2	1	3	1	1	7	3	4	1	1	5	3	2	1	2	2	0	0	0	1	1	1	1	1	1	2	2	3	3	3	0	3	3	2	2	3	3
33	1	24	1	1	3	3	13	7	7	2	2	0	2	1	4	1	0	10	3	2	4	1	4	3	1	1	2	2	0	0	0	1	1	1	1	1	1	2	0	0	3	3	0	1	3	2	0	3	3
34	1	30	1	1	1	2	10	7	11	1	2	0	2	0	2	1	1	6	2	4	2	2	5	3	2	1	2	2	0	0	0	1	1	1	1	1	1	1	1	2	2	3	2	3	3	3	3	2	2
35	1	25	1	1	2	1	10	7	11	2	2	0	2	1	2	1	1	10	0	2	4	2	4	3	3	1	2	2	0	0	0	0	1	1	1	1	1	2	0	0	2	2	0	2	1	1	1	1	2
36	1	27	1	1	4	1	10	7	11	1	2	0	2	1	5	1	1	8	2	2	1	1	5	4	4	1	1	1	0	0	1	1	1	1	1	1	1	2	0	1	1	2	2	1	1	1	2	3	2
37	1	25	1	1	2	1	12	7	7	9	2	0	2	1	2	1	1	8	2	2	3	1	4	3	1	1	2	2	0	0	1	1	1	1	1	1	1	1	1	2	3	2	3	3	2	2	1	3	2
38	1	23	1	1	3	1	10	7	11	4	2	1	2	1	3	1	1	5	2	4	1	2	5	3	1	1	1	2	0	0	0	1	1	1	1	1	1	1	2	2	2	2	2	2	2	2	2	2	2
39	1	25	1	1	3	3	10	7	7	2	2	0	2	1	3	0	1	9	3	4	2	1	4	3	2	1	2	2	0	1	0	1	1	1	1	1	1	2	0	1	2	2	0	2	1	1	1	1	1
40	1	22	1	1	4	1	10	7	7	4	2	0	2	1	3	1	1	9	3	4	2	1	9	3	2	2	1	1	0	0	0	1	1	1	1	1	1	0	0	3	3	3	0	0	3	2	2	3	3
41	1	25	1	1	3	2	10	7	7	2	2	0	2	1	3	1	1	7	3	4	3	2	5	3	2	1	2	2	0	0	0	1	1	1	1	1	1	2	2	3	3	3	0	3	3	2	2	3	3
42	1	29	1	1	3	1	9	1	7	2	3	0	2	1	2	1	1	6	2	4	4	1	5	3	2	1	2	2	0	0	0	1	1	1	1	1	1	2	2	3	3	3	0	3	3	2	2	3	3
43	1	27	1	1	3	1	10	7	11	2	2	0	2	1	5	1	1	8	2	4	4	2	4	3	1	1	2	2	0	0	0	1	1	1	1	1	1	2	2	2	3	3	0	2	2	2	2	3	2
44	1	22	1	1	4	3	10	7	7	2	2	0	2	1	5	1	1	9	3	4	3	2	5	3	3	1	2	2	0	0	0	1	1	1	1	1	1	2	0	0	3	3	0	2	2	2	2	3	2
45	1	26	1	1	3	1	10	7	11	2	3	1	2	1	4	1	1	5	2	2	2	2	4	3	2	1	2	2	0	0	1	1	1	1	1	1	1	2	1	2	2	1	0	2	2	2	2	2	2
46	1	26	1	1	4	3	10	7	11	2	2	0	2	1	3	0	1	9	2	4	1	2	4	3	2	1	2	2	0	0	0	1	1	1	1	1	1	2	2	2	2	2	0	2	3	2	2	3	2
47	1	27	1	1	4	1	10	7	11	2	2	0	2	1	4	1	1	7	3	2	3	1	5	3	2	1	2	2	0	0	0	1	1	1	1	1	1	1	3	3	3	3	0	2	3	3	3	2	2
48	1	31	1	1	4	2	10	7	11	2	2	0	2	1	4	1	1	8	3	2	4	1	4	3	4	2	2	1	0	0	0	1	1	1	1	1	1	2	0	0	3	3	0	0	3	2	1	3	3
49	1	36	1	1	3	1	9	1	7	9	3	0	7	1	3	0	1	8	2	4	4	2	8	3	2	1	2	2	0	1	0	1	1	1	1	1	1	2	0	1	3	3	0	2	3	3	1	3	2
50	1	35	1	1	2	1	10	1	11	3	2	1	2	1	2	1	1	10	2	4	4	2	6	3	2	1	2	2	0	0	0	1	1	1	1	1	1	2	2	2	3	2	3	2	3	2	2	2	2
51	1	27	1	1	1	1	8	7	7	2	1	0	7	1	2	1	1	4	2	2	4	1	3	3	3	2	1	2	0	0	0	1	1	1	1	1	1	2	0	0	1	1	2	1	1	1	1	2	1
52	1	18	1	1	1	1	8	7	7	7	2	0	2	1	3	1	1	6	2	2	2	1	3	3	1	1	1	2	0	0	0	1	1	1	1	1	1	2	0	1	2	2	1	1	1	1	2	2	1
53	1	25	1	1	4	3	5	7	7	3	2	1	2	1	4	1	1	6	2	4	2	1	6	3	1	1	2	2	0	0	0	1	1	1	1	1	1	2	2	2	3	2	0	2	3	2	2	2	2
54	1	22	1	1	4	1	10	7	11	2	2	0	2	1	2	1	1	7	2	2	2	1	4	3	1	1	1	2	0	0	0	1	1	1	1	1	1	2	0	3	3	3	0	3	2	2	1	3	3
55	1	28	1	1	4	2	10	7	11	1	2	0	2	1	2	1	1	8	3	4	3	1	4	3	2	1	1	2	0	0	0	1	1	1	1	1	1	2	2	2	2	2	0	1	2	2	1	3	3
56	1	28	1	1	4	1	10	7	11	2	2	N/A	2	1	6	0	1	8	2	2	4	2	4	3	2	1	2	2	0	0	0	1	1	1	1	1	1	3	2	3	3	3	0	3	3	2	2	3	3
57	1	24	1	1	4	1	3	1	7	2	3	1	2	1	5	1	1	5	2	2	4	2	4	3	2	1	2	2	0	0	1	1	1	1	1	1	1	2	2	2	2	2	0	2	2	2	2	2	2
58	1	23	1	1	4	1	10	7	7	9	3	0	2	0	4	1	1	6	2	2	1	1	3	3	1	1	2	2	0	0	0	1	1	1	1	1	1	3	1	1	3	3	0	2	1	1	1	1	2
59	1	19	1	1	3	1	10	7	11	2	2	0	2	1	3	1	1	6	2	4	3	1	4	3	1	1	1	2	0	0	0	1	1	1	1	1	1	1	2	2	3	3	0	2	3	2	2	2	2
60	1	17	1	1	2	1	9	1	7	2	3	0	7	1	1	1	1	6	2	4	4	2	4	3	2	1	1	2	0	0	0	1	1	1	1	1	1	2	2	2	2	2	0	2	3	2	2	2	2
61	1	24	1	1	4	1	10	7	11	1	2	0	2	1	3	0	1	9	3	4	1	2	6	3	1	1	1	2	0	0	0	1	1	1	1	1	1	2	3	3	3	3	0	3	3	3	0	3	3
62	1	27	1	1	4	3	10	7	11	2	2	0	2	1	4	1	1	8	3	4	2	2	5	2	2	1	2	2	0	0	0	1	1	1	1	1	1	1	3	3	3	3	1	2	2	2	3	3	2
63	1	22	1	1	3	1	13	7	7	2	2	0	2	1	2	1	1	4	2	2	2	2	4	3	2	2	2	2	0	0	0	0	1	1	1	1	1	2	0	2	3	3	3	2	2	2	1	3	3
64	1	25	1	1	4	2	10	7	7	8	2	0	2	1	4	1	1	8	2	2	1	2	7	3	2	1	1	2	0	0	0	1	1	1	1	1	1	2	3	3	3	3	0	0	3	2	2	3	3
65	1	28	1	1	4	1	10	7	11	2	2	0	2	1	4	1	1	6	2	4	1	1	5	3	2	1	2	2	0	0	0	1	1	1	1	1	1	1	2	1	3	3	0	3	3	2	2	3	3
66	1	19	1	1	2	2	10	1	7	8	2	0	7	0	2	1	0	5	2	2	4	2	5	3	2	2	1	2	0	0	0	1	1	1	1	1	1	0	3	3	3	3	0	3	3	3	3	3	3
67	1	28	1	1	3	1	10	7	11	1	2	0	2	0	3	1	1	8	2	2	1	1	4	3	3	1	2	2	0	0	0	1	1	1	1	1	1	2	0	1	2	2	1	2	1	1	1	3	2
68	1	27	1	1	3	1	3	7	7	2	9	0	7	0	2	1	1	3	1	2	1	2	3	3	2	2	2	2	0	0	0	1	1	1	1	1	1	1	1	3	3	3	0	2	3	3	2	3	3
69	1	24	1	1	4	1	3	7	7	2	9	0	7	0	3	1	1	3	2	2	3	1	3	3	2	2	2	2	0	0	0	1	1	1	1	1	1	2	0	3	2	2	0	2	3	3	3	3	3
70	1	23	1	1	3	1	5	1	7	2	2	0	2	1	3	1	1	9	3	2	4	2	4	3	2	1	2	2	0	0	0	1	1	0	1	1	1	2	0	1	2	2	0	2	1	1	1	2	1
71	1	25	1	1	4	3	10	7	11	2	3	0	2	1	5	1	1	9	3	4	4	1	5	3	1	1	2	2	0	0	0	1	1	1	1	1	1	2	2	2	2	2	0	2	2	2	2	3	2
72	1	28	1	1	3	1	10	7	11	4	3	1	2	1	5	1	1	4	2	4	2	2	4	3	2	1	2	2	0	0	0	1	1	1	1	1	1	2	2	2	2	2	0	2	2	2	2	2	2
73	1	30	1	1	4	3	10	7	7	2	2	0	2	1	3	1	1	5	2	4	1	1	5	3	2	1	2	1	0	0	0	1	1	1	1	1	1	2	2	3	3	3	0	3	3	2	2	3	3
74	1	26	1	1	4	2	10	7	7	2	2	0	2	1	4	1	1	5	2	2	4	1	7	3	2	1	1	2	0	1	1	1	1	1	1	1	1	2	1	3	3	3	0	1	3	2	3	3	3
75	1	26	1	1	4	1	10	7	11	4	2	0	2	1	1	0	1	9	3	2	3	1	4	3	2	1	1	2	0	0	0	1	1	1	1	1	1	0	0	1	2	2	3	3	3	2	3	3	3
76	1	29	1	1	2	1	5	1	7	2	3	0	7	0	1	1	1	2	1	4	3	1	4	3	1	1	2	2	0	0	0	0	1	1	1	1	1	2	1	2	3	3	1	2	2	2	2	3	3
77	1	29	1	1	4	3	13	7	7	2	2	0	2	1	3	1	1	7	3	4	1	1	7	3	2	1	2	2	0	0	0	1	1	1	1	1	1	2	2	3	3	3	0	3	3	3	2	3	3
78	1	22	1	1	3	2	10	1	7	5	2	1	2	1	2	1	1	9	4	4	4	2	3	3	2	2	2	2	0	0	0	1	2	2	2	1	1	1	2	3	3	3	3	0	3	3	3	3	3
79	1	23	1	1	4	1	10	7	11	1	2	0	2	1	4	1	1	6	2	4	4	1	5	3	2	1	1	2	0	0	0	1	1	1	1	1	1	2	3	3	3	3	0	3	3	3	3	3	3
80	1	29	1	1	3	1	10	7	11	2	2	0	2	1	3	1	1	6	2	4	2	2	5	3	1	1	2	2	0	0	0	1	1	1	1	1	1	2	3	3	3	3	0	3	3	3	3	3	3
81	1	26	1	1	3	1	10	7	11	8	2	0	2	1	2	1	1	8	2	2	3	1	4	3	2	1	2	2	0	0	0	1	1	1	1	1	1	2	1	2	2	2	0	2	2	3	1	3	3
82	1	34	1	1	2	2	5	1	12	4	3	0	7	1	2	1	1	5	2	4	1	1	3	3	1	1	2	2	0	0	0	0	1	1	1	1	1	2	2	3	3	3	0	3	2	2	2	3	3
83	1	30	1	1	3	1	3	1	7	4	2	1	2	0	2	1	1	5	2	2	1	2	6	3	1	2	1	2	0	0	0	1	1	1	1	1	1	0	0	1	2	2	1	1	1	1	2	2	2
84	1	26	1	1	2	1	5	1	7	2	3	1	4	1	5	1	1	8	2	2	4	2	6	3	2	1	2	2	0	0	0	1	1	1	1	1	1	2	3	2	2	2	2	3	3	3	2	3	3
85	1	26	1	1	4	1	10	7	7	2	2	0	2	1	3	1	1	7	3	4	4	2	5	3	2	1	2	2	0	0	0	1	1	1	1	1	1	2	2	3	2	2	0	3	3	2	2	3	3
86	1	19	1	1	3	1	10	7	11	1	2	0	2	1	4	1	1	6	2	2	1	1	4	4	1	1	1	1	0	0	0	1	1	1	1	1	1	2	0	0	1	1	2	1	0	0	1	2	1
87	1	30	1	1	3	1	10	7	7	2	2	0	7	0	5	1	1	5	2	2	1	2	2	3	1	2	2	2	0	0	0	0	1	1	1	1	1	1	1	0	1	2	1	1	1	1	1	2	1
88	1	38	1	1	3	1	10	7	7	2	2	0	2	1	3	1	1	6	2	4	1	1	6	3	2	1	2	2	0	0	0	0	1	1	1	1	1	2	2	2	3	3	0	3	3	2	2	3	3
89	1	25	1	2	3	1	10	7	11	2	2	1	2	1	1	0	1	6	2	2	2	1	4	3	2	1	1	2	0	0	1	1	1	1	1	1	1	2	1	2	2	1	2	1	2	1	1	3	2
90	1	18	2	2	3	1	10	7	11	2	2	0	2	1	3	1	1	5	2	4	2	2	5	3	2	1	1	2	0	0	0	1	1	1	1	1	1	2	2	2	2	2	0	2	3	2	2	2	2
91	1	25	1	2	3	1	5	1	7	2	2	0	7	1	2	1	1	6	2	4	4	1	5	3	2	2	2	2	0	0	0	1	1	1	1	1	1	2	0	2	3	3	0	3	3	2	2	3	3
92	1	29	1	2	4	2	10	7	7	2	2	1	4	1	3	1	1	7	4	2	4	2	4	3	2	1	1	2	0	0	0	1	1	1	1	1	1	2	0	3	2	2	1	1	3	2	2	3	3
93	1	22	1	2	3	1	10	7	11	2	2	0	2	1	2	1	1	7	2	2	3	1	4	3	2	1	2	2	0	0	1	0	1	1	1	1	1	1	1	2	3	3	0	3	3	2	2	3	3
94	1	26	1	2	1	1	10	N/A	11	2	2	1	2	1	3	0	1	5	2	2	3	1	4	3	2	1	2	2	0	0	0	1	1	1	1	1	1	2	1	2	3	2	2	3	2	2	2	2	2
95	1	21	1	2	3	1	10	7	11	2	2	1	2	1	1	1	1	5	2	2	4	1	4	3	2	1	1	2	0	0	0	1	1	1	1	1	1	2	2	2	2	2	2	2	2	2	1	3	2
96	1	28	2	2	4	3	10	7	11	2	2	0	2	1	4	0	1	9	3	4	2	2	4	3	3	1	2	2	0	0	0	1	1	1	1	1	1	2	0	1	3	3	0	2	3	2	1	3	2
97	1	22	1	2	3	1	10	7	11	3	3	1	2	1	4	0	1	3	2	2	3	1	5	3	2	1	1	2	0	0	1	1	1	1	1	1	1	2	2	2	2	2	0	2	3	2	0	2	2
98	1	18	2	2	3	2	9	2	7	2	3	0	7	1	1	1	1	5	2	4	4	1	4	3	2	1	1	2	0	0	0	1	1	1	1	1	1	2	2	2	2	2	0	2	2	2	2	3	2
99	1	16	1	2	4	3	10	7	11	1	2	0	2	1	6	0	1	1	3	4	1	2	7	3	2	1	1	2	0	0	1	1	1	1	1	1	1	2	3	3	3	3	0	0	3	3	3	3	3
100	1	27	1	2	3	1	3	1	7	4	9	0	7	0	2	1	1	3	1	2	4	2	3	3	2	1	2	2	0	0	0	1	1	1	1	1	1	1	2	3	3	3	1	3	2	2	1	3	3
101	1	31	1	2	3	1	12	7	11	9	3	N/A	2	1	4	1	1	10	2	4	3	1	3	3	1	1	2	2	0	0	0	1	1	1	1	1	1	2	2	2	2	2	0	2	2	2	1	2	2
102	1	20	1	2	2	1	10	7	11	3	2	0	2	1	2	1	1	6	2	4	2	1	3	3	2	1	1	2	0	0	0	1	1	1	1	1	1	1	1	2	2	1	2	3	3	2	3	2	2
103	1	27	1	2	3	1	10	7	11	2	2	1	2	1	2	0	1	7	2	2	4	1	4	3	2	2	2	2	0	0	0	1	1	1	1	1	1	2	1	1	3	3	2	3	1	2	2	3	3
104	1	37	1	2	1	2	10	7	7	2	2	0	2	1	2	1	1	7	3	4	4	2	4	3	1	1	2	2	1	0	1	1	1	1	1	1	1	2	3	3	3	3	0	3	3	2	2	3	3
105	1	25	1	2	3	1	8	1	7	9	1	0	2	0	1	1	1	8	2	2	4	1	4	3	2	1	2	2	0	0	1	1	1	1	1	1	1	2	1	2	1	1	2	2	1	1	1	2	2
106	1	21	1	2	3	1	10	7	7	3	3	1	3	1	4	1	1	6	2	4	1	1	4	3	2	1	1	2	0	0	1	1	1	1	1	1	1	2	2	2	2	2	0	2	2	2	2	2	2
107	1	22	1	2	2	1	5	1	7	4	2	0	7	0	2	1	1	3	1	4	3	2	3	3	1	1	1	2	0	0	0	1	1	1	1	1	1	2	2	3	2	2	0	2	2	2	2	3	3
108	1	32	1	2	1	2	5	N/A	7	2	N/A	1	4	1	5	1	1	7	3	4	2	1	5	3	2	2	2	2	0	0	1	1	1	1	1	1	1	1	2	3	3	3	3	3	3	3	3	3	3
109	1	25	2	2	3	1	4	1	7	7	3	1	7	1	4	1	1	4	1	2	4	1	4	3	2	1	2	2	0	0	1	1	1	1	1	1	1	2	2	1	2	1	0	2	2	2	2	2	2
110	1	24	1	2	4	3	10	7	11	8	3	0	2	1	3	1	1	10	3	2	2	2	5	3	3	1	1	2	0	0	0	1	1	1	1	1	1	2	0	0	2	2	0	2	1	1	1	2	2
111	1	19	2	2	3	1	9	2	7	2	3	0	7	0	1	1	1	5	2	4	4	2	4	3	2	2	1	2	0	0	0	1	1	1	1	1	1	2	2	2	2	3	0	2	3	2	2	3	2
112	1	19	1	2	3	1	10	7	11	2	3	1	2	1	4	1	1	5	2	2	1	2	4	3	2	1	1	2	0	0	0	1	1	1	1	1	1	2	1	1	2	2	0	1	2	2	2	2	2
113	1	26	1	2	1	1	10	7	7	2	2	0	2	0	2	1	1	4	2	2	1	2	3	4	2	1	2	2	0	0	0	1	1	1	1	1	1	2	0	1	1	1	2	1	1	1	1	2	1
114	1	19	1	2	3	1	3	1	7	2	2	0	7	0	2	1	1	5	2	4	4	1	5	3	1	1	1	2	0	0	0	0	1	1	1	1	1	3	2	3	3	3	0	0	3	2	2	3	3
115	1	31	1	2	3	1	5	1	7	8	3	1	3	1	3	1	1	4	1	4	3	1	5	3	2	1	1	2	0	0	1	1	1	1	1	1	1	1	2	2	2	1	0	2	2	2	2	2	2
116	1	26	1	2	2	1	12	1	7	8	2	0	7	0	1	1	0	4	1	2	2	1	3	3	1	2	2	2	0	0	0	1	1	1	1	1	1	1	2	2	3	3	0	2	3	3	1	3	3
117	1	31	1	2	2	1	12	1	7	4	3	0	7	0	3	1	0	7	2	4	2	1	4	3	1	1	2	2	0	0	0	1	1	1	1	1	1	2	0	3	3	3	0	2	2	1	1	2	2
118	1	29	1	2	4	1	10	7	7	2	2	0	2	1	3	1	1	8	2	2	1	2	4	3	2	2	1	2	0	0	0	1	1	1	1	1	1	2	2	3	3	3	0	0	3	2	2	3	3
119	1	21	1	2	4	1	10	7	11	1	3	1	2	1	5	1	1	7	2	2	4	1	4	3	2	1	1	2	0	0	1	1	1	1	1	1	1	2	2	2	2	2	0	2	2	2	2	2	2
120	1	22	1	2	4	1	10	7	11	1	2	1	1	1	8	1	1	11	3	2	2	1	8	3	3	2	1	2	0	0	0	1	1	1	1	1	1	2	3	3	2	3	2	2	3	2	2	3	3
121	1	21	1	2	4	1	10	7	7	8	2	1	2	1	3	1	1	3	2	4	4	1	4	3	1	1	1	2	0	0	0	1	1	1	1	1	1	1	2	2	2	2	0	2	3	2	2	2	2
122	1	30	1	2	2	1	5	1	7	3	2	0	2	1	4	1	1	4	2	4	4	1	4	3	1	1	2	1	0	0	0	1	1	1	1	1	1	1	2	2	2	2	0	2	3	2	2	2	2
123	1	18	1	2	4	4	10	7	11	1	2	0	2	1	3	1	1	10	3	2	1	1	5	3	2	1	1	2	0	0	0	1	1	1	1	1	1	2	0	0	2	2	0	2	3	2	2	2	2
124	1	30	1	2	3	1	10	7	11	2	2	0	2	1	2	1	1	3	0	2	3	1	4	3	2	2	2	2	0	0	0	1	1	1	1	1	1	2	1	2	3	3	1	2	2	2	1	3	3
125	1	24	1	2	4	3	10	7	7	2	2	0	2	1	3	1	1	6	2	4	2	2	6	3	2	2	2	2	0	0	0	0	0	0	0	1	1	2	2	3	3	3	0	3	3	2	2	3	3
126	1	22	2	2	1	1	10	7	11	2	2	0	2	1	2	1	1	5	2	2	1	1	3	3	3	1	2	2	0	0	0	1	1	1	1	1	1	1	1	1	1	2	1	1	1	1	1	2	1
127	1	27	1	2	2	1	5	1	7	2	2	0	2	0	2	1	1	5	2	4	1	1	6	2	2	1	2	2	0	0	0	1	1	1	1	1	1	2	2	3	3	3	0	3	3	2	2	3	3
128	1	18	1	2	3	1	5	1	7	2	2	0	2	1	1	1	1	5	2	4	1	2	4	3	2	1	1	2	0	0	0	0	1	1	1	1	1	2	2	3	3	3	0	3	3	2	2	3	3
129	1	30	2	2	1	1	12	7	7	8	2	0	2	0	1	1	1	3	1	2	4	2	4	3	2	2	2	2	0	0	0	1	1	1	1	1	1	2	0	0	0	1	3	3	0	1	1	3	2
130	1	21	1	2	4	1	3	7	7	6	2	0	7	0	2	1	1	3	1	2	2	1	5	3	2	1	1	2	1	0	0	1	1	1	1	1	1	1	0	3	3	3	0	2	2	2	3	3	3
131	1	34	1	2	2	2	5	7	7	2	2	0	2	0	2	1	1	5	2	4	2	1	8	3	1	1	2	2	0	0	0	1	1	1	1	1	1	1	0	1	2	2	2	1	1	1	2	2	2
132	1	19	2	2	3	1	13	7	7	3	2	0	2	1	2	1	1	4	2	4	3	2	6	3	2	1	1	2	0	0	0	1	1	1	1	1	1	2	3	3	3	3	0	3	3	3	3	3	3
133	1	30	1	2	3	2	10	1	7	9	2	0	2	0	2	0	1	8	2	2	4	1	7	3	1	1	1	2	0	0	0	1	1	1	1	1	1	3	1	3	2	2	2	1	3	2	1	2	3
134	1	31	1	2	2	2	10	7	7	2	3	1	2	1	1	1	1	7	2	4	2	1	7	3	1	1	2	2	0	0	0	0	1	1	1	1	1	2	3	3	3	3	3	0	3	3	3	3	2
135	1	20	2	2	1	1	13	7	11	1	2	1	2	1	2	1	1	8	2	2	3	2	3	3	4	1	1	1	0	0	0	1	1	1	1	1	1	2	0	1	2	1	1	2	1	1	2	3	2
136	1	19	1	2	1	1	10	7	11	1	2	0	1	1	3	0	0	6	2	2	1	1	3	3	3	1	1	2	0	0	0	1	1	1	1	1	1	2	0	1	1	1	1	1	1	1	1	2	2
137	1	24	1	2	2	2	3	1	7	2	9	0	7	0	3	1	0	7	2	2	3	2	5	3	3	2	2	2	0	0	0	1	1	1	1	1	1	1	0	0	2	2	0	2	2	1	1	1	1
138	1	26	1	2	4	2	10	7	7	6	2	0	4	1	2	1	1	7	2	2	4	2	10	3	1	2	1	1	0	0	0	1	1	1	1	1	1	2	3	3	3	3	0	0	3	2	3	3	3
139	1	30	1	2	2	1	10	7	11	2	2	1	2	1	2	0	1	7	2	2	4	1	7	3	3	1	2	2	0	0	0	1	1	1	1	1	1	1	2	2	2	2	3	2	3	2	1	2	2
140	1	30	5	2	1	2	9	1	7	2	2	0	2	0	1	1	1	8	2	2	4	2	5	3	2	1	2	2	0	0	0	1	1	1	1	1	1	2	0	0	2	2	1	2	1	2	1	1	1
141	1	21	1	2	3	1	10	7	7	7	2	1	2	0	3	1	1	4	2	4	2	2	4	3	2	1	1	2	0	0	0	1	1	1	1	1	1	2	2	2	2	2	0	2	2	2	2	2	2
142	1	28	2	2	2	1	12	7	7	4	2	0	4	1	2	1	1	5	2	4	1	1	4	3	2	1	2	2	0	0	0	1	1	1	1	1	1	1	3	3	3	3	0	2	3	3	3	3	3
143	1	36	2	2	3	2	5	1	7	4	3	0	1	1	4	1	1	5	2	4	2	1	5	3	2	1	2	2	1	0	0	1	1	1	1	1	1	2	3	3	3	3	0	0	3	2	2	3	3
144	1	20	2	2	3	1	13	7	7	3	2	0	2	0	1	0	0	4	1	2	3	2	3	3	2	2	1	2	0	0	0	1	1	1	1	1	1	1	3	1	3	3	0	3	3	3	3	3	3
145	1	18	1	2	3	1	5	1	7	8	3	1	7	1	4	1	1	5	2	4	4	1	4	3	2	1	1	2	0	0	1	1	1	1	1	1	1	2	2	1	2	2	0	2	2	2	0	2	2
146	1	20	1	2	3	1	3	1	7	2	3	1	2	1	3	1	1	5	2	2	4	1	4	3	1	1	2	2	0	0	1	1	1	1	1	1	1	1	2	1	1	1	0	1	2	2	1	2	2
147	1	24	1	2	3	1	10	7	11	2	2	1	2	1	4	1	1	4	2	4	4	2	4	3	2	1	2	2	0	0	0	1	1	1	1	1	1	2	1	2	2	2	0	2	2	2	2	2	2
148	1	24	1	2	3	3	10	1	7	4	2	0	2	1	3	1	1	6	2	4	2	2	4	3	2	1	2	2	0	0	0	1	1	1	1	1	1	2	3	3	3	3	0	2	2	2	1	3	2
149	1	23	1	2	4	1	5	1	7	2	2	0	7	1	3	1	1	5	2	4	3	1	5	3	2	2	2	2	0	1	0	0	1	1	1	1	1	2	2	2	3	3	0	3	3	2	2	3	3
150	1	27	1	2	2	1	10	7	11	3	2	1	2	1	5	0	1	6	2	4	2	1	4	3	2	1	2	2	0	0	0	1	1	1	1	1	1	2	2	2	2	2	0	2	2	2	2	2	2
151	1	21	1	2	3	2	5	1	7	4	2	0	2	1	4	1	1	6	2	4	1	1	4	3	1	1	1	2	0	0	1	1	1	1	1	1	1	2	2	3	3	3	0	0	3	3	3	3	3
152	1	32	1	2	4	3	10	7	11	2	2	0	2	1	4	1	1	9	3	4	2	1	4	3	3	1	2	2	0	1	0	1	1	1	1	1	1	1	3	3	3	3	0	2	2	1	1	3	2
153	1	24	1	2	4	1	12	7	7	8	2	1	2	0	1	0	0	5	2	2	1	2	4	3	2	1	1	2	0	0	1	1	1	1	1	1	1	1	0	0	1	1	3	3	3	3	0	3	3
154	1	23	2	2	3	1	5	7	7	4	2	0	2	1	2	1	1	4	2	2	2	1	4	3	1	1	2	2	0	0	0	1	1	1	1	1	1	2	1	2	3	3	1	2	2	2	2	3	3
155	1	24	1	2	3	2	3	1	7	4	2	1	2	1	1	1	1	5	2	2	3	2	4	3	2	1	2	2	0	0	1	1	1	1	1	1	1	1	0	1	1	2	1	1	1	1	1	2	1
156	1	26	1	2	3	1	5	9	7	8	3	0	7	1	3	1	1	6	2	4	4	1	4	3	1	2	2	2	0	0	0	1	1	1	1	1	1	2	3	3	3	3	0	3	3	2	2	3	3
157	1	23	2	2	3	1	10	7	7	4	2	0	2	0	3	1	1	4	1	2	2	1	4	3	2	1	2	2	0	0	0	1	1	1	1	1	1	2	3	3	3	3	0	2	3	2	2	3	3
158	1	27	2	2	2	1	10	7	11	1	2	0	2	1	2	1	1	6	2	2	1	1	3	3	3	2	2	2	0	0	0	1	1	1	1	1	1	2	0	0	1	1	0	1	1	1	1	2	1
159	1	19	1	2	3	3	10	7	7	2	2	0	2	1		1	1	9	3	2	4	2	4	3	2	1	1	2	0	0	0	1	1	1	1	1	1	2	3	3	3	3	0	3	3	2	2	3	3
160	1	24	1	2	3	3	10	7	7	4	2	0	2	1	2	1	1	8	2	4	3	1	4	3	3	1	2	2	0	0	0	1	1	1	1	1	1	2	0	1	2	2	0	2	2	2	1	3	2
161	1	22	1	2	2	3	12	7	7	2	3	1	2	1	4	0	1	4	2	2	3	2	4	3	2	1	2	2	0	0	0	0	1	1	1	1	1	2	2	1	2	2	0	2	3	2	2	2	2
162	1	25	1	2	3	2	5	1	7	2	2	0	7	1	3	1	1	5	2	4	4	2	5	3	2	1	2	2	0	0	0	1	1	1	1	1	1	2	2	3	3	3	0	3	3	2	2	3	3
163	1	20	1	2	2	2	10	7	11	1	2	1	2	0	1	0	0	5	1	2	3	2	4	3	2	1	1	2	1	0	0	1	1	1	1	1	1	0	0	0	0	2	2	1	2	2	2	3	2
164	1	22	1	2	2	1	12	7	7	9	2	0	2	1	2	1	1	9	2	2	4	2	4	3	2	1	1	2	0	0	0	1	1	1	1	1	1	2	0	1	2	2	0	2	3	2	1	3	3
165	1	30	2	2	1	2	5	1	7	2	3	1	7	1	4	1	1	8	2	2	2	2	6	3	2	1	2	2	0	1	1	0	1	1	1	1	1	2	2	3	2	3	3	3	3	3	3	3	3
166	1	25	1	2	4	1	10	7	11	3	2	1	2	1	4	1	1	5	0	4	4	2	6	3	2	1	2	2	0	0	0	1	1	1	1	1	1	2	2	2	2	2	2	2	3	2	1	2	2
167	1	21	1	2	4	1	3	1	7	4	2	0	7	1	2	1	1	5	2	4	1	1	5	3	2	1	1	2	0	0	0	1	1	1	1	1	1	2	2	2	3	3	0	3	3	2	2	3	3
168	1	26	1	2	2	1	10	7	8	2	2	1	2	1	5	1	1	9	2	2	3	1	4	3	2	2	2	2	0	0	0	1	1	1	1	1	1	2	0	1	2	2	3	2	3	2	0	2	2
169	1	23	1	2	3	1	10	7	11	7	2	0	2	1	2	1	1	7	2	2	1	2	4	3	2	1	2	2	0	0	0	1	1	1	1	1	1	1	0	1	2	2	0	3	1	1	2	3	3
170	1	27	1	2	3	1	10	7	7	6	2	1	2	1	3	1	1	6	2	2	4	1	4	3	2	2	2	2	0	0	0	1	1	1	1	1	1	2	2	2	2	3	3	3	3	2	2	2	2
171	1	25	1	2	3	1	3	1	7	2	2	0	7	1	2	1	1	5	2	4	2	2	5	3	4	1	2	2	1	0	0	1	1	1	1	1	1	2	2	2	3	3	0	3	3	2	2	3	3
172	1	32	2	2	2	1	5	1	7	4	2	0	2	0	1	1	0	2	1	2	2	2	3	3	1	1	2	2	0	0	0	0	1	1	1	1	1	1	0	1	3	2	1	2	2	2	0	3	3
173	1	28	1	2	3	1	10	7	11	2	2	1	2	1	5	1	1	9	3	2	1	1	6	3	2	1	2	2	0	0	0	1	1	1	1	1	1	1	1	1	2	2	0	2	2	2	0	2	2
174	1	30	2	2	4	1	10	N/A	11	2	2	1	2	1	7	1	1	10	3	2	3	2	4	3	2	2	2	2	0	0	0	1	1	1	1	1	1	2	1	2	2	2	2	2	2	1	0	2	2
175	1	31	5	2	4	1	13	7	11	2	2	1	2	1	1	0	1	7	2	2	4	1	3	3	1	1	2	2	0	0	0	0	1	1	1	1	1	2	3	3	3	3	0	3	3	3	3	3	3
176	1	28	1	2	4	1	13	7	11	2	2	0	2	1	4	1	1	9	3	2	1	2	4	3	1	1	1	2	0	0	0	1	1	1	1	1	1	2	0	3	1	1	0	3	0	3	3	3	3
177	1	17	1	2	3	1	3	1	7	2	2	1	7	0	2	1	1	5	2	4	4	1	5	3	2	1	1	2	0	0	0	0	1	1	1	1	1	2	2	3	3	3	0	3	3	2	2	3	3
178	1	26	2	2	3	1	10	N/A	11	1	1	0	1	0	5	0	1	6	2	2	3	2	3	3	4	1	2	2	0	0	0	1	1	1	1	1	1	2	0	1	1	2	2	1	1	1	1	2	2
179	1	19	1	2	3	3	12	1	7	2	2	0	7	0	2	1	1	3	0	2	4	2	2	3	2	1	1	2	0	0	0	1	1	1	1	1	1	1	3	2	2	2	0	2	3	3	2	3	2
180	1	29	1	2	1	1	10	7	11	2	2	1	2	1	2	0	1	6	0	2	2	2	4	3	2	1	2	2	0	0	0	1	1	1	1	1	1	1	1	1	2	2	2	2	3	2	0	2	2
181	1	19	1	2	3	1	3	1	7	8	9	0	7	1	2	1	1	3	2	4	2	2	4	4	2	1	1	2	0	0	0	1	1	1	1	1	1	1	2	3	2	3	3	2	1	2	2	3	3
182	1	26	1	2	4	1	10	7	11	2	2	1	2	1	2	0	1	8	2	2	4	1	4	3	2	2	2	2	0	0	0	1	0	0	0	1	1	1	1	0	2	2	1	1	2	2	1	3	2
183	1	21	2	2	3	1	10	7	11	2	3	0	2	1	2	1	1	8	3	4	4	1	4	3	2	1	1	2	0	0	0	1	1	1	1	1	1	1	2	2	2	2	0	2	2	2	2	3	2
184	1	30	1	2	3	1	10	7	11	2	2	1	2	1	3	1	1	9	2	2	4	1	6	3	2	2	2	2	0	0	1	1	1	1	1	1	1	2	0	0	2	2	0	0	3	2	0	2	2
185	1	22	1	2	3	1	10	7	11	1	2	0	2	1	3	1	1	7	2	2	1	2	5	3	2	1	2	2	0	0	0	1	1	1	1	1	1	1	0	1	1	2	1	1	1	1	1	2	1
186	1	26	2	2	4	5	10	7	11	1	2	1	1	1	8	1	0	9	2	2	4	1	8	3	1	1	1	2	0	0	0	1	1	1	1	1	1	2	0	3	3	3	0	0	3	2	2	3	3
187	1	24	1	2	1	1	10	7	7	2	3	1	2	0	3	1	1	6	2	2	1	1	4	3	2	1	2	2	0	0	0	1	1	1	1	1	1	2	1	1	2	2	0	2	2	2	1	2	2
188	1	29	1	2	4	3	10	7	11	2	2	0	2	1	3	1	1	9	3	4	2	2	4	3	2	1	2	2	0	0	0	1	1	1	1	1	1	2	2	2	2	2	0	2	3	2	2	3	2
189	1	25	1	2	3	1	12	7	11	2	2	1	2	1	2	1	1	5	3	2	1	2	4	3	2	1	2	2	0	0	0	1	1	1	1	1	1	2	1	1	3	3	1	3	2	2	2	3	3
190	1	28	1	2	3	1	10	7	11	2	2	1	2	1	10	1	1	10	2	2	1	1	4	3	2	1	2	2	0	0	1	1	1	1	1	1	1	1	0	0	1	1	0	0	2	1	0	2	2
191	1	24	1	2	3	1	10	7	11	1	2	1	2	1	1	0	1	4	2	2	1	2	4	4	1	1	2	2	0	2	1	0	0	0	0	1	1	0	0	3	1	1	1	3	3	2	1	1	0
192	1	24	1	2	3	1	5	1	7	2	2	0	7	1	2	1	1	5	2	4	4	2	5	3	2	1	2	2	0	0	0	1	1	1	1	1	1	2	2	2	3	3	0	3	3	2	2	3	3
193	1	29	2	2	2	1	5	1	7	4	2	0	7	0	2	1	1	4	1	4	4	2	4	3	1	1	2	1	0	0	0	1	1	1	1	1	1	2	3	3	3	3	0	3	3	3	3	3	3
194	1	26	1	2	3	1	5	N/A	12	5	1	0	2	1	2	1	1	5	0	2	1	2	4	3	4	2	2	1	0	0	0	1	1	1	1	1	1	2	2	3	3	3	0	3	3	2	2	3	3
195	1	26	2	2	3	3	9	1	7	2	3	0	2	1	2	1	1	7	2	4	4	1	4	3	2	1	2	2	0	0	0	1	1	1	1	1	1	2	2	2	2	2	0	2	3	2	2	2	2
196	1	21	1	2	3	3	10	7	11	2	3	1	2	1	3	0	1	6	2	2	3	2	4	3	2	1	2	2	0	0	0	0	1	1	1	1	1	1	2	1	3	3	0	2	2	2	1	2	2
197	1	20	1	2	4	1	10	7	7	2	2	0	2	1	3	1	1	6	2	4	1	2	8	3	2	2	1	2	0	0	0	0	1	1	1	1	1	1	3	1	3	3	3	0	3	2	3	3	3
198	1	26	1	2	3	1	10	N/A	7	2	3	1	2	1	1	1	1	4	2	2	3	2	4	3	2	1	2	2	0	0	1	1	1	1	1	1	1	2	1	1	2	3	0	1	3	2	1	2	2
199	1	21	2	2	2	1	12	7	7	4	2	0	2	0	1	1	1	4	1	2	3	2	4	3	2	2	2	2	0	0	0	1	1	1	1	1	1	1	1	2	2	3	0	3	2	2	1	3	3
200	1	20	1	2	4	1	9	N/A	7	2	2	0	2	1	2	1	1	7	3	2	3	2	4	3	2	1	1	2	0	0	0	1	1	1	1	1	1	1	3	3	3	3	3	3	3	2	2	3	3
201	1	28	2	2	1	1	9	1	7	2	3	0	7	0	2	1	1	6	2	4	4	2	4	3	1	1	2	2	0	0	0	1	1	1	1	1	1	2	2	2	2	2	0	2	2	2	2	3	2
202	1	26	1	2	2	1	10	7	7	2	2	0	2	1	2	1	1	4	1	2	1	2	4	3	2	2	2	2	0	0	0	1	1	1	1	1	1	1	2	3	3	3	0	2	2	2	0	3	3
203	1	20	1	2	3	1	9	1	7	2	3	0	2	1	2	1	1	7	2	4	1	2	4	3	1	2	1	2	0	0	0	1	1	1	1	1	1	2	2	2	2	2	0	2	3	2	2	2	2
204	1	24	1	2	1	1	10	7	11	3	3	1	2	1	4	0	1	3	2	4	3	1	3	3	1	1	2	2	0	0	0	1	1	1	1	1	1	2	2	1	2	2	0	2	1	2	1	3	2
205	1	20	1	2	4	3	10	7	11	8	2	1	2	0	3	1	1	9	2	4	4	1	6	3	2	1	2	2	0	0	0	1	1	1	1	1	1	1	1	2	2	2	0	1	3	2	2	2	2
206	1	25	1	2	2	1	10	7	7	4	2	1	2	1	2	1	1	6	2	2	3	2	4	3	2	1	2	2	0	0	0	1	1	1	1	1	1	1	0	3	1	1	0	1	3	2	2	1	3
207	1	23	2	2	3	1	13	7	7	2	2	1	2	1	4	1	1	9	2	2	4	2	4	3	2	2	1	2	0	0	0	1	1	1	1	1	1	2	0	1	2	2	1	2	1	2	2	3	2
208	1	18	1	2	3	1	5	1	7	2	2	0	7	1	2	1	1	5	2	4	3	1	6	3	2	1	1	2	0	0	0	0	1	1	1	1	1	1	2	3	3	3	0	3	3	2	3	3	3
209	1	22	2	2	3	1	6	1	7	4	2	0	7	0	1	1	0	2	1	2	2	1	4	3	2	2	2	2	0	0	0	1	1	1	1	1	1	1	3	3	3	3	0	3	3	3	3	3	3
210	1	32	1	2	3	1	10	7	11	2	2	1	2	1	4	1	1	8	2	2	4	1	4	3	2	1	1	2	0	0	0	1	1	1	1	1	1	3	1	1	2	3	2	2	2	2	2	3	2
211	1	20	1	2	3	1	10	7	11	3	2	1	2	1	3	1	1	4	2	4	4	2	4	3	2	1	1	2	0	0	0	1	1	1	1	1	1	2	2	2	3	2	0	2	3	2	2	2	2
212	1	33	1	2	3	1	10	7	11	1	2	0	1	1	5	1	1	9	3	2	4	2	5	3	2	1	2	2	0	0	0	1	1	1	1	1	1	2	2	2	2	3	0	2	3	3	3	3	3
213	1	27	1	2	3	2	3	7	7	2	9	0	7	1	3	1	1	6	2	2	3	1	4	3	2	1	2	2	0	0	0	1	1	1	1	1	1	2	0	0	2	2	0	2	3	2	2	2	2
214	1	32	1	2	4	1	10	7	11	1	2	0	2	1	5	1	1	7	2	2	1	2	3	2	1	1	2	1	0	0	0	1	1	1	1	1	1	2	0	1	1	1	2	1	1	1	1	2	2
215	1	30	2	2	2	1	13	7	7	8	2	0	2	0	1	1	0	4	2	2	4	2	3	3	2	1	2	2	0	0	0	0	1	1	1	1	1	1	1	2	3	3	0	3	3	2	3	3	3
216	1	25	1	2	4	3	10	7	11	1	2	1	1	1	2	0	1	8	2	2	4	2	4	3	1	1	1	2	0	0	1	1	1	1	1	1	1	2	0	3	0	0	2	0	3	2	2	3	3
217	1	19	2	2	4	2	10	7	11	1	2	0	2	1	5	1	1	9	3	4	4	1	6	3	2	1	1	2	0	0	1	1	1	1	1	1	1	2	3	3	3	3	0	0	3	2	2	3	3
218	1	22	1	2	4	1	10	7	11	8	2	0	2	1	4	1	0	9	2	2	3	1	3	3	4	1	1	1	0	2	0	1	1	1	1	1	1	2	0	0	3	3	3	2	3	2	2	3	3
219	1	16	1	2	3	1	3	1	7	2	2	0	7	0	3	0	1	5	2	4	2	2	5	3	2	2	1	2	0	0	0	0	1	1	1	1	1	2	0	2	3	3	0	3	3	2	3	3	3
220	1	23	1	2	3	1	12	7	7	3	2	0	2	1	1	1	1	3	1	2	2	1	4	3	1	2	2	2	0	0	0	1	1	1	1	1	1	1	1	2	3	3	1	2	2	2	1	3	3
221	1	27	1	2	4	2	3	7	7	8	9	1	4	1	2	0	1	8	4	4	3	2	8	3	4	2	1	1	1	0	0	1	1	1	1	1	1	0	3	3	3	3	0	3	3	2	3	3	3
222	1	23	1	2	3	1	5	1	7	2	2	0	2	0	2	1	1	4	2	4	1	2	4	3	1	1	2	2	0	0	0	1	1	1	1	1	1	3	0	1	1	1	1	1	1	1	1	2	2
223	1	23	1	2	1	1	12	1	7	4	2	0	4	0	1	1	1	3	1	4	2	2	4	3	2	1	1	2	0	0	0	1	1	1	1	1	1	2	0	1	2	2	1	2	1	1	2	3	2
224	1	32	2	2	1	1	13	7	7	2	2	0	2	0	1	1	0	5	2	2	1	1	4	3	2	2	2	2	0	0	1	1	1	1	1	1	1	1	1	0	0	0	0	1	0	0	0	3	3
225	1	18	1	2	3	2	10	1	7	4	2	0	7	0	2	1	0	5	2	4	1	2	4	3	3	1	1	2	0	0	0	1	1	1	1	1	1	2	2	2	3	3	0	3	3	3	1	3	2
226	1	18	1	2	3	1	10	7	7	5	3	1	2	1	2	1	1	8	2	2	3	2	5	3	2	2	2	2	0	0	0	0	1	1	1	1	1	1	2	3	3	3	0	3	3	2	2	3	3
227	1	28	1	2	2	1	12	7	7	4	2	0	4	1	2	1	1	4	2	4	3	1	5	3	2	1	2	2	0	0	0	1	1	1	1	1	1	2	1	2	3	3	1	2	2	2	2	3	3
228	1	25	1	2	1	1	9	1	7	9	3	0	2	1	2	1	0	7	2	2	4	2	4	3	2	1	2	2	0	0	0	1	1	1	1	1	1	2	0	0	2	2	0	2	1	1	1	2	2
229	1	19	1	2	3	1	12	7	11	2	2	1	2	0	1	0	1	5	2	2	4	2	4	3	1	1	1	2	0	0	0	1	1	1	1	1	1	2	1	3	3	3	0	3	3	3	3	3	3
230	1	36	2	2	1	1	10	7	7	1	2	1	2	0	1	0	1	4	1	2	1	1	3	3	2	2	2	2	0	0	0	1	1	1	1	1	1	2	0	3	0	0	0	3	0	2	2	3	0
231	1	28	1	2	4	1	10	7	11	2	3	1	1	1	1	1	1	10	4	2	1	2	7	3	1	2	1	2	0	0	1	1	1	1	1	1	1	0	0	0	3	3	0	3	3	2	0	3	2
232	1	24	1	2	4	1	10	7	7	8	3	0	2	0	3	0	1	7	2	2	2	1	3	3	1	1	2	2	0	0	0	1	1	1	1	1	1	1	0	0	2	3	0	2	3	2	0	1	1
233	1	24	2	2	2	1	13	7	7	4	2	0	2	0	2	1	0	4	2	2	3	1	4	3	1	2	1	2	0	0	0	1	1	1	1	1	1	2	3	3	3	3	0	3	3	3	3	3	3
234	1	21	1	2	3	1	10	7	11	1	2	1	7	1	3	1	1	7	2	2	2	1	4	2	1	1	2	2	0	0	0	1	0	1	1	1	1	1	1	1	2	2	1	2	1	1	2	2	1
235	1	29	1	2	3	3	10	7	7	2	2	0	2	1	3	1	1	7	3	4	4	2	5	3	2	1	2	2	0	0	0	1	1	1	1	1	1	2	2	3	3	3	1	3	3	2	2	3	3
236	1	30	1	2	2	1	10	7	7	2	2	0	2	1	3	1	1	6	2	4	4	1	5	3	2	1	2	2	0	0	0	1	1	1	1	1	1	2	0	1	3	3	0	3	3	2	2	3	3
237	1	26	1	2	3	1	5	7	7	8	10	0	2	1	3	1	1	10	3	2	2	1	3	3	3	1	2	2	0	0	0	1	1	1	1	1	1	2	0	0	2	2	0	2	1	1	1	2	2
238	1	19	2	2	3	1	10	7	11	2	2	0	2	1	4	1	1	7	2	4	2	2	4	3	1	1	1	2	0	0	0	1	1	1	1	1	1	2	2	2	2	2	0	2	3	2	2	2	2
239	1	25	2	2	3	1	5	1	7	9	2	0	2	0	2	0	1	8	2	2	4	2	9	4	2	1	2	2	0	0	0	1	1	1	1	1	1	1	0	0	3	3	3	2	3	2	3	3	3
240	1	22	1	2	3	3	10	7	7	2	9	N/A	7	1	3	1	1	6	3	2	3	2	5	3	3	1	2	2	0	0	0	1	1	1	1	1	1	1	0	0	3	3	0	3	1	1	2	2	2
241	1	22	1	2	3	1	10	7	11	1	2	0	2	0	3	1	0	6	2	2	2	2	3	3	1	1	1	2	0	0	0	1	1	1	1	1	1	2	0	1	2	1	0	1	1	1	1	2	2
242	1	32	5	2	3	1	10	7	11	1	2	0	2	0	1	0	1	5	2	2	1	1	5	3	4	1	1	1	0	0	0	1	1	1	1	1	1	3	0	1	2	2	1	2	1	1	1	2	2
243	1	27	4	2	1	1	10	7	7	2	2	0	7	0	3	1	1	3	2	2	1	1	5	3	3	2	2	2	0	0	0	1	1	1	1	1	1	2	0	1	1	1	1	1	1	1	1	2	1
244	1	28	1	2	3	1	5	1	7	2	3	1	2	1	2	1	1	5	2	2	4	1	4	3	2	1	2	2	0	0	1	1	1	1	1	1	1	1	1	1	1	1	0	1	1	1	0	2	2
245	1	23	1	2	2	1	13	7	7	4	2	0	2	0	2	1	1	5	2	2	4	1	4	4	2	1	2	2	0	0	0	1	1	1	1	1	1	1	2	2	3	3	0	3	2	3	2	3	2
246	1	36	1	2	1	1	5	7	7	2	2	0	7	0	3	1	1	3	2	4	1	2	5	3	4	1	2	2	0	0	0	0	1	1	1	1	1	0	2	3	3	3	0	0	3	0	2	1	2
247	1	28	1	2	3	2	12	7	11	8	2	1	2	1	4	0	1	9	2	2	3	2	4	3	2	1	2	2	0	0	1	1	1	1	1	1	1	2	0	0	1	1	1	0	1	1	1	2	0
248	1	22	1	2	3	1	5	1	7	3	2	1	2	1	4	1	1	4	2	4	4	1	4	3	2	1	1	2	0	0	0	1	1	1	1	1	1	2	2	2	2	2	0	2	2	2	2	2	2
249	1	19	1	2	2	1	10	7	11	1	1	1	2	1	5	1	0	6	2	2	3	1	4	2	4	1	2	2	0	0	0	1	1	1	1	1	1	1	0	1	2	2	0	1	1	1	2	2	1
250	1	20	1	2	3	1	10	7	11	2	2	0	2	1	3	1	1	7	3	4	4	1	6	3	2	1	1	2	0	0	0	0	0	1	1	1	1	2	0	2	3	3	0	3	3	2	2	3	3
251	1	22	2	2	1	1	10	7	11	2	2	0	2	0	3	0	0	4	2	2	3	1	3	3	3	1	2	2	0	0	0	1	1	1	1	1	1	1	1	1	1	2	2	1	1	1	1	2	2
252	1	20	1	3	3	1	13	7	11	2	2	1	2	1	5	0	1	9	2	2	3	2	4	3	2	1	1	2	0	0	0	1	1	1	1	1	1	2	0	3	3	3	3	2	2	2	1	2	2
253	1	19	1	3	3	1	13	7	7	8	2	1	4	1	2	1	1	6	0	4	2	2	5	3	1	1	1	2	0	0	0	1	1	1	1	1	1	1	1	3	3	3	0	1	3	2	3	3	3
254	1	28	1	3	1	1	13	7	11	1	2	0	2	1	4	1	1	7	2	2	3	2	4	4	4	1	1	2	0	0	0	1	1	1	1	1	1	2	0	1	2	2	1	1	1	1	2	2	1
255	1	23	1	3	4	1	13	7	12	1	2	0	2	1	2	1	1	7	2	2	2	1	7	3	1	1	1	2	0	0	0	1	1	1	1	1	1	2	0	1	1	1	0	1	2	3	0	3	3
256	1	18	1	3	3	1	3	1	7	2	2	0	2	0	4	1	1	4	2	4	4	2	4	3	1	1	1	2	0	0	0	1	1	1	1	1	1	2	0	3	3	3	3	3	2	2	2	3	3
257	1	24	1	3	3	2	5	1	7	2	3	0	7	1	3	1	1	4	2	4	4	1	5	3	1	1	2	2	0	0	1	1	1	1	1	1	1	2	3	3	3	3	0	3	3	2	2	3	3
258	1	28	1	3	3	1	5	1	7	7	2	1	2	0	3	1	1	4	2	4	4	1	6	3	2	1	1	2	0	0	1	1	1	1	1	1	1	2	2	2	2	3	0	2	2	2	2	2	2
259	1	24	4	3	2	1	10	7	11	1	2	1	2	1	3	1	1	9	2	2	3	1	3	3	4	1	2	1	0	0	0	1	1	1	1	1	1	2	0	1	1	2	1	1	1	1	2	3	1
260	1	24	1	3	2	1	5	1	7	7	3	1	7	1	3	1	1	3	1	2	4	1	4	3	2	1	2	2	0	0	1	1	1	1	1	1	1	1	2	2	2	2	0	1	2	1	1	2	2
261	1	20	1	3	2	1	10	N/A	11	1	2	1	2	0	1	0	1	4	1	2	1	2	4	3	2	1	1	2	1	0	0	1	1	1	1	1	1	0	2	3	1	1	0	1	2	2	2	3	3
262	1	21	1	3	3	1	10	7	7	7	3	1	7	1	4	1	1	3	2	2	1	1	4	3	2	1	1	2	0	1	1	1	1	1	1	1	1	1	2	2	2	2	0	2	3	2	1	2	2
263	1	31	1	3	2	1	13	7	7	4	2	0	2	1	2	1	1	5	2	2	3	2	3	3	1	2	2	2	0	0	0	1	1	1	1	1	1	1	3	3	3	3	2	3	2	3	1	3	3
264	1	22	3	3	3	2	10	7	11	5	2	0	2	1	2	1	1	8	2	4	4	2	4	3	2	1	1	2	0	0	0	1	1	1	1	1	1	0	3	3	3	3	0	0	3	2	0	3	3
265	1	19	1	3	3	2	9	1	12	8	3	0	2	0	2	1	1	6	2	4	3	2	3	3	2	1	1	2	0	0	0	1	1	1	1	1	1	3	3	3	3	3	0	3	3	2	3	3	3
266	1	30	1	3	2	2	4	1	2	6	9	0	7	0	2	1	1	5	2	2	2	1	4	3	2	1	2	2	0	0	0	1	1	1	1	1	1	2	2	3	3	3	0	0	3	2	2	3	3
267	1	26	1	3	2	1	9	2	7	2	3	0	7	0	2	1	1	4	2	4	3	2	4	3	1	2	2	2	0	0	0	1	1	1	1	1	1	2	2	2	2	2	0	2	2	2	2	2	2
268	1	19	1	3	4	1	3	1	7	5	3	0	7	1	3	1	1	8	2	2	3	1	6	3	2	2	1	2	0	0	0	1	1	1	1	1	1	1	3	3	3	3	2	3	2	2	3	3	2
269	1	26	1	3	1	1	12	1	7	2	2	0	2	0	2	1	1	0	0	2	2	1	4	3	3	1	2	2	0	0	0	1	1	1	1	1	1	2	0	0	2	2	0	2	1	2	1	1	2
270	1	33	1	3	2	1	5	1	7	2	3	1	7	1	4	1	1	4	2	2	4	2	4	3	2	1	2	2	0	0	1	1	1	1	1	1	1	2	1	1	2	2	0	2	2	2	0	2	2
271	1	21	1	3	3	1	3	1	7	5	2	1	2	1	1	1	1	5	2	4	2	2	7	3	2	1	2	2	0	0	0	1	1	1	1	1	1	1	2	3	3	3	3	3	3	2	2	3	3
272	1	23	1	3	4	3	10	7	11	8	2	0	2	1	4	1	1	9	3	4	2	2	4	2	2	1	1	2	0	0	0	1	1	1	1	1	1	2	0	3	3	3	0	2	3	3	1	3	2
273	1	23	6	3	3	1	9	1	7	5	13	1	2	1	1	1	1	9	4	2	1	2	5	4	2	1	1	2	1	0	1	1	1	1	1	1	1	2	0	3	1	2	2	1	3	0	0	3	3
274	1	22	3	3	3	2	10	7	7	2	3	0	4	1	2	1	1	5	1	4	4	1	9	3	2	2	1	2	1	1	1	1	1	1	1	1	1	0	3	2	3	3	0	3	3	2	3	3	3
275	1	26	1	3	3	1	10	7	7	5	2	0	2	1	2	0	1	7	3	4	1	2	4	3	2	2	2	2	0	1	0	1	1	1	1	1	1	2	3	3	3	3	3	0	3	3	0	3	0
276	1	25	1	3	2	2	13	1	7	2	4	0	7	1	2	1	1	5	2	2	1	2	3	3	1	1	2	2	0	0	0	1	1	1	1	1	1	2	2	3	3	3	0	2	3	2	2	3	3
277	1	23	1	3	3	1	10	7	7	8	2	0	4	1	3	1	1	6	2	4	4	1	4	3	1	2	1	2	0	0	0	1	1	1	1	1	1	3	3	3	3	3	0	3	3	2	3	3	3
278	1	18	1	3	3	1	10	N/A	11	2	2	0	2	1	3	1	1	8	2	2	1	1	5	3	2	1	1	2	0	0	0	1	1	1	1	1	1	2	2	3	3	3	3	3	3	2	2	3	2
279	1	24	1	3	4	5	13	7	7	2	3	1	2	1	3	1	1	8	3	2	4	1	6	3	2	2	1	2	1	0	0	1	1	1	1	1	1	0	1	1	1	1	2	1	0	2	2	3	1
280	1	27	4	3	2	1	10	7	11	2	2	0	2	0	3	1	0	7	2	2	1	1	3	3	3	2	2	2	0	0	0	1	1	1	1	1	1	2	0	1	2	1	1	1	1	1	2	3	2
281	1	22	1	3	3	1	5	1	11	2	3	1	1	1	4	1	1	3	2	2	1	1	4	3	2	1	1	2	0	0	0	1	1	1	1	1	1	2	2	2	2	2	0	1	2	2	1	2	2
282	1	20	1	3	2	1	10	7	11	6	2	0	2	0	3	1	1	2	2	4	1	2	5	3	1	1	1	2	0	0	0	1	1	1	1	1	1	1	0	3	3	2	3	2	3	3	3	3	3
283	1	25	1	4	1	1	10	7	7	2	1	0	7	0	2	0	0	5	2	2	2	1	3	3	2	1	2	2	0	0	0	1	1	1	1	1	1	2	1	2	1	2	2	1	2	2	2	2	2
284	1	22	1	4	1	1	10	7	11	2	2	0	2	0	3	0	0	7	2	2	1	2	3	3	2	1	2	1	0	0	0	1	1	1	1	1	1	3	1	1	2	2	2	1	2	2	2	2	1
285	1	22	3	5	2	1	10	7	11	2	2	0	2	1	2	0	1	9	2	4	2	2	4	3	2	1	2	2	0	0	0	1	1	1	1	1	1	2	0	0	3	3	0	2	1	1	1	1	2
286	1	23	3	5	2	1	9	7	7	1	2	1	2	1	3	1	1	7	2	2	2	2	4	3	3	1	2	2	0	0	0	1	1	1	1	1	1	1	0	1	1	2	2	1	1	1	2	3	1
287	1	30	3	5	1	1	9	1	7	3	3	0	7	0	3	0	0	4	2	2	3	1	3	3	3	1	2	2	0	0	0	1	1	1	1	1	1	2	1	1	1	1	1	1	1	1	1	2	2
288	1	37	3	5	2	2	5	9	7	2	3	1	1	1	4	1	1	9	2	2	2	2	5	3	2	1	2	2	0	1	1	1	1	1	1	1	1	2	3	3	2	3	2	2	3	3	3	3	3
289	1	27	3	5	2	2	10	7	11	1	2	0	2	0	3	1	1	6	2	2	1	2	3	3	3	1	2	2	0	0	0	1	1	1	1	1	1	1	0	1	1	2	1	1	1	1	1	2	1
290	1	22	1	6	3	1	10	7	11	2	3	1	2	1	4	1	1	7	2	2	2	2	4	3	2	1	1	2	0	0	0	1	1	1	1	1	1	2	1	1	1	2	0	2	2	2	0	2	2
291	1	20	1	6	3	1	9	1	7	5	12	0	2	1	24	1	0	5	3	2	2	2	4	4	2	1	1	2	0	0	0	1	1	1	1	1	1	1	1	3	2	2	3	0	3	3	2	3	3
292	1	24	1	6	3	1	5	1	7	9	3	1	2	0	1	1	1	2	1	4	2	1	4	3	2	1	2	2	0	0	0	1	1	1	1	1	1	2	1	2	2	2	0	2	3	2	1	2	2
293	1	22	2	6	4	1	10	7	11	8	2	0	2	1	4	1	0	10	3	2	2	1	7	3	4	1	1	2	0	0	0	1	1	1	1	1	1	1	0	0	2	2	3	1	3	2	1	3	2
294	1	22	5	6	1	1	9	N/A	7	2	2	1	2	1	4	1	1	7	2	2	1	1	4	3	2	1	1	2	0	0	0	1	1	1	1	1	1	1	2	3	3	3	3	2	3	3	1	2	2
295	1	40	1	6	1	1	10	7	11	2	2	0	2	1	10	1	1	9	2	2	3	2	4	3	2	1	1	2	1	0	0	1	1	1	1	1	1	1	0	0	2	2	3	2	1	1	2	3	2
296	1	23	1	6	4	1	10	N/A	11	2	2	0	2	1	4	1	1	9	2	2	3	1	8	3	2	2	2	2	0	0	0	1	1	1	1	1	1	2	3	3	3	3	3	3	3	3	2	3	3
297	2	20	1	1	1	1	10	7	11	2	2	0	2	1	2	1	1	7	2	4	4	2	5	3	2	1	2	2	0	0	0	1	1	1	1	1	1	1	1	2	1	2	1	2	2	2	2	2	2
298	2	19	1	3	2	1	3	1	7	4	3	0	7	0	1	1	1	3	1	4	1	1	4	3	2	2	1	2	0	0	0	1	1	1	1	1	1	0	0	0	3	3	3	3	3	2	2	3	2
299	2	33	5	3	2	1	5	1	7	4	3	0	7	0	1	1	1	4	2	4	1	1	4	3	2	2	2	2	1	0	0	0	1	1	1	1	1	2	3	3	3	3	0	3	3	3	2	2	2
300	2	20	1	1	4	5	10	7	11	1	2	0	2	1	2	1	1	10	3	4	2	2	4	3	3	2	1	2	0	0	0	1	1	1	1	1	1	2	0	3	3	3	0	3	3	2	3	3	3
301	2	20	1	3	2	1	5	1	7	2	3	1	7	1	2	1	1	4	2	4	2	2	4	3	2	2	1	2	0	0	0	1	1	1	1	1	1	2	3	3	3	3	0	3	3	2	3	3	2
302	2	22	4	3	3	1	5	1	7	2	3	0	7	1	2	1	1	2	3	4	1	1	4	3	2	2	2	2	0	0	0	1	1	1	1	1	1	2	3	3	3	3	0	3	3	3	2	3	2
303	2	23	5	3	3	1	5	1	7	4	3	0	7	0	2	0	1	7	1	4	2	2	6	3	2	2	2	2	0	0	0	1	1	1	1	1	1	2	3	3	3	3	0	0	3	2	3	3	3
304	2	25	1	3	2	1	3	1	7	4	3	0	7	0	1	1	1	4	2	4	3	2	3	3	1	2	1	2	0	0	0	1	1	1	1	1	1	1	3	3	3	3	1	2	3	2	2	3	2
305	2	17	5	3	2	1	5	1	7	4	3	0	7	1	2	1	1	4	2	4	1	1	6	3	1	1	1	2	0	0	1	0	1	1	1	1	1	2	3	3	3	3	0	0	3	2	2	1	2
306	2	28	1	3	1	1	5	1	7	5	3	1	7	0	2	1	1	3	1	4	1	2	4	3	2	1	2	2	0	0	0	0	1	1	1	1	1	2	3	0	3	3	0	3	3	2	2	3	3
307	2	35	1	2	1	2	5	1	7	2	4	0	7	0	2	1	1	2	2	4	2	2	4	3	2	1	2	2	0	0	0	1	1	1	1	1	1	1	3	3	3	3	0	3	3	2	3	3	3
308	2	17	1	1	3	1	5	1	7	8	3	0	7	1	3	1	1	4	2	4	1	1	5	3	2	1	1	2	1	0	1	1	1	1	1	1	1	2	3	3	3	3	0	3	2	2	3	3	3
309	2	26	1	1	4	1	5	1	7	2	3	0	4	1	4	1	1	5	2	4	1	1	7	3	2	2	2	2	0	0	1	1	1	1	1	1	1	2	3	3	3	3	0	0	2	2	2	3	3
310	2	26	1	2	1	1	5	1	7	2	2	0	7	1	2	1	1	5	2	4	4	1	5	3	2	1	2	2	0	0	0	0	1	1	1	1	1	1	2	3	3	3	0	3	3	2	2	3	3
311	2	17	1	1	3	1	5	1	2	4	2	0	4	1	4	1	1	3	2	4	1	2	4	3	2	1	1	2	0	0	1	1	1	1	1	1	1	3	3	3	3	3	0	2	3	2	3	3	3
312	2	31	1	1	3	1	10	1	11	2	2	0	2	1	4	1	1	7	0	4	4	1	6	3	2	1	2	2	0	0	0	0	1	1	1	1	1	2	2	3	3	3	3	3	2	2	2	3	3
313	2	22	1	3	3	2	5	1	7	8	3	0	7	1	3	1	1	5	2	4	3	1	3	4	1	1	1	2	0	0	1	1	1	1	1	1	1	2	3	3	3	3	0	3	3	3	2	3	3
314	2	21	1	2	3	2	5	1	7	2	3	0	7	1	4	1	1	8	2	4	3	1	4	3	2	2	1	2	0	0	1	1	1	1	1	1	1	3	3	3	3	3	0	3	3	3	3	3	3
315	2	19	1	2	3	2	5	1	2	8	3	0	7	1	3	1	1	4	2	4	2	2	5	3	1	1	1	2	0	0	1	1	1	1	1	1	1	2	1	2	3	3	0	3	3	3	3	3	3
316	2	21	1	1	4	1	10	7	7	2	2	0	2	1	4	1	1	6	3	4	4	1	5	3	2	2	1	2	0	0	0	1	1	1	1	1	1	2	2	3	3	3	0	3	3	2	2	3	3
317	2	23	1	3	3	2	5	1	7	2	2	0	2	1	3	1	1	6	3	4	4	1	5	3	2	2	2	2	0	0	0	1	1	1	1	1	1	2	3	3	3	3	0	3	3	2	2	3	3
318	2	27	1	3	2	1	5	1	7	2	2	0	7	1	2	1	1	5	2	4	4	0	4	3	2	1	2	2	0	0	0	0	0	1	1	1	1	2	2	2	3	3	3	3	3	2	2	3	3
319	2	20	2	2	3	1	10	7	11	2	2	0	2	1	4	1	1	8	3	4	4	1	4	3	1	1	1	2	0	0	0	1	1	1	1	1	1	2	2	2	3	3	0	2	3	2	2	3	2
320	2	19	1	2	3	3	10	7	11	2	2	0	2	1	3	1	1	6	2	4	4	1	5	3	2	2	1	2	0	0	0	0	1	1	1	1	1	2	2	0	3	3	3	2	3	2	2	3	3
321	2	19	1	2	3	1	10	7	7	2	2	0	2	1	3	1	1	6	0	4	4	2	5	3	2	1	1	2	0	0	0	0	1	1	1	1	1	2	0	3	3	3	0	3	3	2	2	3	2
322	2	23	1	2	4	2	10	7	11	4	2	0	2	1	2	0	1	7	2	4	1	2	7	3	1	2	1	2	0	0	1	1	1	1	1	1	1	3	2	3	3	3	0	0	2	3	2	3	3
323	2	26	1	1	3	1	10	7	11	2	2	0	2	0	4	1	1	10	3	4	4	1	7	3	3	1	2	2	1	0	0	1	1	1	1	1	1	3	3	3	3	0	1	3	2	2	3	3	2
324	2	25	1	1	4	3	10	7	11	2	2	1	2	1	4	0	1	5	2	4	2	1	4	3	2	1	2	2	0	0	0	1	1	1	1	1	1	2	2	2	2	2	0	0	3	2	2	2	2
325	2	23	1	1	3	3	10	7	11	2	2	0	2	1	3	1	1	8	3	4	3	1	4	3	2	1	2	2	0	0	0	1	1	1	1	1	1	2	0	1	3	3	0	2	2	2	3	3	3
326	2	18	2	2	3	1	5	1	7	2	3	0	7	1	2	1	1	7	2	4	4	1	5	3	1	1	1	2	0	0	0	1	1	1	1	1	1	2	2	2	2	2	0	2	3	2	2	3	2
327	2	26	1	3	3	1	10	7	7	9	3	1	2	1	3	1	1	5	2	3	2	2	4	3	3	1	2	2	0	0	1	1	1	1	1	1	1	2	0	2	2	2	0	2	0	0	1	2	2
328	2	27	1	1	3	1	3	7	7	2	2	0	2	1	4	1	1	4	3	3	2	2	4	3	2	1	2	2	0	1	1	1	1	1	1	1	1	2	0	0	3	3	0	2	0	0	1	1	1
329	2	20	1	2	3	1	3	1	7	9	8	0	2	0	2	1	1	7	3	3	3	2	3	4	1	1	2	2	0	0	0	1	1	1	1	1	1	3	0	0	2	2	2	1	3	2	2	3	2
330	2	18	1	3	3	1	5	7	7	2	7	0	7	0	3	1	1	2	1	3	4	1	5	3	4	1	1	2	0	0	1	1	1	1	1	1	1	2	2	1	2	2	0	1	2	2	0	2	2
331	2	22	1	2	2	2	10	7	7	9	2	0	2	1	2	1	1	5	2	4	3	1	4	3	1	1	2	2	0	0	0	1	1	1	1	1	1	1	0	1	1	2	1	1	1	1	1	2	1
332	2	19	1	3	3	1	5	1	7	2	3	1	7	1	7	1	1	5	2	3	4	2	4	3	2	1	1	2	0	0	1	1	1	1	1	1	1	2	0	1	2	2	0	2	3	2	0	2	2
333	2	21	1	3	1	2	10	7	7	4	2	0	2	0	2	1	1	6	2	3	3	1	5	3	3	1	2	2	0	0	0	1	1	1	1	1	1	2	1	1	1	1	1	0	1	1	1	2	2
334	2	20	2	2	1	1	10	7	7	4	2	0	2	1	3	0	1	5	2	3	2	2	3	3	3	1	2	2	0	0	0	1	1	1	1	1	1	2	1	1	1	1	2	1	1	1	1	2	2
335	2	26	5	1	4	2	10	7	7	4	2	0	2	1	1	0	1	6	3	3	2	1	4	3	2	1	2	2	0	0	0	1	1	1	1	1	1	2	1	1	1	2	1	0	1	1	1	2	1
336	2	17	1	2	3	2	9	1	7	3	3	1	5	0	1	1	1	7	3	3	2	2	3	3	2	1	1	2	0	0	1	1	1	1	1	1	1	2	2	2	2	2	2	2	2	1	2	3	2
337	2	24	1	1	4	1	10	7	11	2	2	0	2	1	4	1	1	10	3	3	4	2	4	3	2	1	1	2	0	0	1	1	1	1	1	1	1	3	3	3	3	3	3	3	3	2	2	3	2
338	2	19	1	2	3	2	10	1	11	1	2	0	7	1	2	1	1	8	2	3	3	2	5	3	2	1	1	2	0	0	1	1	1	1	1	1	1	3	0	3	0	0	2	1	2	1	3	3	2
339	2	19	1	2	3	1	10	7	7	2	2	0	2	1	4	1	1	7	3	4	2	2	6	3	2	1	1	2	0	0	0	1	1	1	1	1	1	2	2	3	3	3	0	3	3	2	2	3	2
340	2	29	1	1	3	2	3	1	7	2	3	0	2	1	4	1	1	9	3	3	2	2	4	3	2	1	2	2	0	0	0	1	1	1	1	1	1	1	0	0	2	2	0	2	1	1	1	1	2
341	2	22	1	3	3	1	3	1	7	2	3	0	7	0	4	1	1	3	2	3	2	1	5	3	3	1	1	2	0	0	0	1	1	1	1	1	1	2	0	0	2	2	0	2	1	1	1	1	1
342	2	19	1	3	2	1	10	1	7	9	3	0	2	0	2	1	0	6	2	3	4	1	3	3	1	1	1	2	0	0	0	1	1	1	1	1	1	2	0	0	2	2	0	0	1	1	1	1	1
343	2	32	1	1	3	1	10	7	7	2	2	0	2	1	4	1	1	9	3	3	1	1	3	3	3	1	2	2	0	0	0	1	0	1	1	1	1	2	0	0	3	3	0	2	1	2	1	2	2
344	2	30	1	2	1	1	5	1	7	5	3	1	7	1	3	1	1	5	2	4	3	1	3	3	2	2	1	2	0	0	0	1	1	1	1	1	1	2	3	3	3	3	0	3	3	2	2	3	3
345	2	22	1	3	2	1	3	1	7	2	3	1	7	0	2	1	1	4	0	4	4	1	4	3	2	1	2	2	0	0	0	0	1	1	1	1	1	2	2	3	3	3	0	3	3	2	2	3	3
346	2	30	1	1	4	1	10	7	7	2	2	1	2	1	4	1	1	7	2	3	1	1	4	3	2	1	1	2	0	0	1	1	1	1	1	1	1	2	2	2	2	2	0	2	2	2	2	2	2
347	2	22	1	1	4	1	10	7	7	9	3	1	7	1	5	1	1	8	2	3	4	1	5	2	4	1	2	2	0	0	1	1	1	1	1	1	1	1	0	2	2	2	0	2	0	0	2	2	2
348	2	25	1	2	4	5	5	1	7	8	2	0	2	1	4	1	1	3	2	4	1	1	5	3	2	1	2	2	0	0	0	1	1	1	1	1	1	2	3	3	0	0	0	3	3	3	3	3	3
349	2	24	1	3	2	2	3	1	2	8	3	0	7	1	2	1	1	5	2	4	2	2	4	3	1	1	2	2	0	0	0	1	1	1	1	1	1	2	3	3	3	3	3	3	3	2	3	3	3
350	2	19	1	2	3	3	10	7	7	2	2	N/A	2	1	4	1	1	6	3	4	1	1	4	3	2	1	1	2	0	0	0	1	1	1	1	1	1	2	3	3	3	3	0	3	3	2	2	3	3
351	2	19	1	2	4	1	10	7	7	2	2	0	2	1	3	1	1	6	3	4	2	2	5	3	2	1	1	2	0	0	0	1	0	0	0	1	1	2	2	3	3	3	0	3	3	2	2	3	3
352	2	32	1	2	3	1	3	1	7	2	2	0	2	1	2	1	1	5	0	4	2	1	6	3	2	1	2	2	0	0	0	1	1	1	1	1	1	2	0	3	3	3	0	2	3	2	2	3	3
353	2	22	1	2	2	2	5	1	7	5	3	0	7	0	2	1	1	4	2	4	2	1	5	3	2	2	2	2	0	0	0	1	1	1	1	1	1	2	3	3	3	3	0	3	3	3	3	3	3
354	2	31	1	1	4	5	10	7	7	1	2	0	1	1	5	0	1	10	4	4	2	1	7	3	2	1	1	2	0	0	0	1	1	1	1	1	1	2	3	3	3	3	0	3	3	3	3	3	3
355	2	23	1	3	3	2	5	1	7	2	3	1	7	1	4	1	1	8	2	4	4	1	4	3	2	1	1	2	0	0	0	1	1	1	1	1	1	3	3	3	3	3	0	3	3	3	3	3	3
356	2	24	2	2	4	1	10	7	11	1	2	0	1	1	7	1	1	10	4	4	2	1	7	3	1	2	1	2	0	0	0	1	1	1	1	1	1	2	3	3	3	3	0	2	3	3	3	3	3
357	2	30	1	1	2	1	10	7	7	4	2	0	2	1	2	0	1	4	2	3	3	2	4	3	2	1	2	2	0	0	0	0	1	1	1	1	1	1	2	2	3	3	0	2	2	2	0	3	2
358	2	26	1	2	1	1	10	7	11	4	2	0	2	1	6	1	1	4	2	3	4	1	5	3	2	1	2	2	0	0	0	1	1	1	1	1	1	1	2	2	3	3	0	3	3	2	2	3	3
359	2	30	1	2	3	1	5	1	7	2	2	0	2	1	4	1	1	4	2	4	3	1	5	3	2	1	2	2	0	0	0	0	1	1	1	1	1	2	2	3	3	3	3	3	3	2	2	3	3
360	2	24	1	2	3	1	5	1	7	4	2	0	2	1	24	1	1	4	1	3	3	1	4	3	1	1	2	2	0	0	0	1	1	1	1	1	1	2	3	3	3	3	1	3	2	2	2	3	3
361	2	21	1	2	3	2	5	1	12	2	3	0	7	1	3	1	1	9	2	4	1	2	8	3	1	2	1	2	0	0	0	1	1	1	1	1	1	2	3	2	3	3	0	3	3	3	3	3	3
362	2	21	4	3	1	1	10	7	7	4	2	0	2	1	3	1	1	4	2	3	2	2	3	3	2	1	2	2	0	0	0	1	1	1	1	1	1	2	1	1	1	2	1	1	1	1	1	2	1
363	2	20	1	2	3	1	10	7	7	4	2	0	2	0	2	0	1	4	1	3	2	1	6	3	2	1	1	2	0	0	0	1	1	1	1	1	1	2	3	3	3	3	0	3	2	2	2	3	3
364	2	22	1	2	2	2	5	7	12	2	3	1	2	N/A	3	1	1	7	2	4	1	1	4	3	3	1	2	2	0	0	1	1	1	1	1	1	1	2	3	3	3	3	0	3	3	2	3	3	3
365	2	25	1	2	1	2	5	1	7	2	3	0	7	0	2	1	1	4	2	4	4	2	6	3	2	1	2	2	0	0	0	1	1	1	1	1	1	0	2	3	3	3	3	0	3	2	2	3	3
366	2	21	1	2	2	1	10	1	7	4	3	0	2	1	1	1	1	2	1	3	2	1	4	4	2	1	2	2	0	0	0	0	1	1	1	1	1	1	0	3	3	3	0	2	3	2	2	3	3
367	2	21	1	2	2	1	5	1	7	4	3	0	7	0	2	1	1	3	2	4	2	1	6	3	2	1	2	2	0	0	0	1	1	1	1	1	1	2	3	3	3	3	0	0	3	2	2	3	3
368	2	22	1	2	3	2	9	2	7	2	3	0	2	1	1	1	1	4	3	3	4	2	3	3	2	2	2	2	0	0	0	0	1	1	1	1	1	2	2	2	1	1	3	2	3	2	2	3	2
369	2	28	1	2	3	2	13	7	11	3	3	0	2	1	2	1	1	8	3	3	4	1	4	3	2	1	2	2	0	0	1	1	1	1	1	1	1	1	2	3	1	2	2	2	1	3	2	3	2
370	2	24	1	2	3	1	10	7	7	2	3	0	2	1	1	1	1	5	2	3	3	1	6	3	2	1	2	2	0	0	1	1	1	1	1	1	1	1	2	2	2	2	2	2	2	3	2	3	2
371	2	19	1	2	3	1	5	7	7	3	3	0	2	0	2	1	1	4	1	3	2	2	4	3	2	1	1	2	0	0	0	1	1	1	1	1	1	1	2	3	2	2	2	2	2	2	2	3	2
372	2	20	1	2	4	2	10	7	11	2	2	0	2	1	3	1	1	8	3	3	2	1	4	3	1	1	1	2	0	0	0	1	1	1	1	1	1	1	1	3	1	2	2	2	3	2	2	3	3
373	2	17	1	3	3	1	10	7	7	2	3	1	2	0	4	0	1	4	2	3	4	1	6	3	2	1	1	2	0	0	1	1	1	1	1	1	1	2	0	1	2	2	0	0	0	1	0	2	2
374	2	33	5	2	1	2	5	1	7	2	3	0	7	0	2	1	1	1	2	4	1	2	4	6	4	1	2	2	0	0	0	1	1	1	1	1	1	3	3	3	3	3	0	3	3	2	2	3	3
375	2	23	1	1	4	4	10	7	11	6	2	0	2	1	10	1	1	6	2	3	1	1	5	3	4	2	1	2	0	0	0	1	1	1	1	1	1	2	0	1	1	1	0	1	1	1	1	2	2
376	2	18	1	2	2	1	12	7	7	4	3	0	7	0	1	1	1	4	1	3	4	2	4	3	2	1	1	2	0	0	0	1	1	1	1	1	1	2	3	3	2	1	1	2	2	2	1	3	3
377	2	24	1	2	1	1	3	1	7	4	3	0	7	0	1	1	0	2	1	3	3	1	4	3	2	1	2	2	0	0	0	0	0	0	0	1	1	2	1	3	2	1	0	3	2	2	1	3	3
378	2	23	1	2	3	1	12	7	7	4	2	0	7	1	2	1	1	5	1	3	3	2	4	3	2	1	2	2	0	0	0	1	0	0	0	0	0	3	1	1	2	2	1	3	1	1	1	3	2
379	2	19	1	1	4	1	10	7	7	3	3	0	2	1	4	1	1	9	3	3	4	1	4	3	2	1	1	2	0	0	0	1	1	0	1	1	1	2	1	1	1	1	2	2	2	2	0	2	2
380	2	31	1	2	2	1	12	1	7	2	3	0	7	0	2	1	0	6	2	3	1	1	4	3	3	1	2	2	0	0	0	0	1	1	1	1	1	2	0	0	2	2	0	2	1	0	1	2	2
381	2	20	1	2	2	1	3	1	7	4	3	0	7	0	1	1	1	3	1	3	4	2	4	3	1	1	1	2	0	0	0	1	1	1	1	1	1	2	2	3	3	3	0	3	1	1	1	3	3
382	2	19	1	2	3	1	12	7	7	4	2	0	2	1	2	1	1	4	3	3	4	1	4	3	2	1	1	2	0	0	0	1	1	1	1	1	1	2	3	3	3	3	0	3	3	3	3	3	3
383	2	28	1	2	3	1	10	7	11	4	2	0	2	1	2	1	1	5	2	3	3	2	4	3	2	1	2	2	0	0	0	1	1	1	1	1	1	1	3	3	3	3	0	2	3	2	3	3	3
384	2	18	1	3	3	1	12	1	7	4	9	0	4	0	2	1	1	3	1	3	1	2	4	3	4	1	1	2	1	0	0	1	1	1	1	1	1	2	2	3	3	3	0	2	3	3	3	3	3
385	2	22	1	2	2	1	3	7	7	4	3	1	7	0	2	1	1	4	2	3	1	2	9	4	1	1	1	2	0	0	0	1	0	1	1	0	1	2	2	3	2	2	1	2	3	2	2	1	3
386	2	20	1	2	3	1	3	1	7	4	3	0	7	0	1	1	1	3	1	3	4	1	5	3	2	1	1	2	0	0	0	1	1	1	1	1	1	1	1	2	3	2	1	2	2	2	2	3	3
387	2	25	1	1	4	3	10	7	11	2	2	0	2	1	4	1	1	9	3	3	1	2	4	3	2	1	1	2	0	0	0	1	1	1	1	1	1	2	2	2	2	2	0	3	3	2	2	3	2
388	2	18	1	2	1	3	3	1	7	2	3	0	7	0	2	1	0	7	2	3	2	2	4	3	2	1	1	2	0	0	0	1	1	1	1	1	1	2	0	3	3	3	0	3	2	1	1	2	2
389	2	27	1	2	3	1	5	1	7	2	3	0	7	1	4	1	1	9	3	3	2	1	5	3	2	1	2	2	0	0	0	1	1	1	1	1	1	2	0	0	2	2	0	2	1	1	1	1	2
390	2	19	1	1	3	2	5	1	7	2	3	0	2	1	2	1	1	5	2	3	1	2	4	3	2	1	1	2	0	0	0	1	1	1	1	1	1	2	2	2	2	2	0	2	3	3	2	3	2
391	2	23	1	2	3	1	5	1	7	7	7	1	2	0	2	1	1	5	0	3	1	1	4	3	3	1	1	2	0	1	0	1	1	1	1	1	1	2	1	1	2	2	0	2	3	2	1	2	2
392	2	29	1	1	3	1	10	7	11	2	3	1	2	1	4	1	1	9	2	3	1	1	4	3	2	1	2	2	0	0	1	1	1	1	1	1	1	2	2	1	2	1	0	1	2	2	1	2	2
393	2	20	1	2	3	1	3	1	7	9	3	1	2	0	2	1	1	5	2	3	3	2	4	3	3	1	1	2	1	0	1	1	1	1	1	1	1	1	2	2	2	2	0	2	2	2	2	2	2
394	2	21	1	6	3	2	9	1	7	3	3	0	7	0	1	1	1	6	2	3	1	2	4	3	2	1	1	2	0	0	0	1	1	1	1	1	1	2	2	1	2	2	0	3	3	2	2	3	2
395	2	21	1	2	2	2	10	7	7	4	2	0	4	0	3	1	1	2	2	3	2	2	5	3	2	1	2	2	0	0	0	1	1	1	1	1	1	2	1	1	1	1	1	1	1	1	1	2	2
396	2	17	2	2	1	1	3	1	7	4	8	0	2	0	1	1	1	5	2	3	3	2	5	4	4	1	1	2	0	0	0	1	1	1	1	1	1	2	1	1	1	1	1	1	1	1	2	2	2
397	2	24	1	1	1	1	10	1	7	4	3	0	2	0	2	1	1	4	2	3	4	2	4	3	4	1	2	2	0	0	0	0	1	1	1	1	1	2	1	1	2	2	1	0	1	1	2	2	1
398	2	38	2	2	1	1	5	7	7	4	3	0	7	0	3	0	1	4	2	3	3	1	3	3	4	2	2	2	0	0	0	1	1	1	1	1	1	2	1	1	1	1	1	1	1	1	1	2	2
399	2	22	1	3	3	1	5	1	7	2	3	0	7	1	2	1	1	5	2	4	4	2	5	3	2	1	2	2	0	0	0	0	1	1	1	1	1	2	2	3	3	3	0	3	3	3	2	3	3
400	2	18	1	1	3	1	10	7	11	4	2	0	2	1	2	1	1	6	3	3	4	1	5	3	2	1	1	2	1	0	0	0	1	1	1	1	1	1	1	3	3	3	0	3	3	3	2	3	3
401	2	25	1	1	3	1	5	7	7	8	3	1	2	1	3	1	1	6	2	3	4	2	4	3	2	1	2	2	0	0	0	1	1	1	1	1	1	2	2	2	2	3	0	2	3	3	2	2	2
402	2	26	1	2	3	1	5	1	7	3	3	1	2	1	3	1	1	4	2	3	4	1	4	3	1	1	2	2	0	0	0	1	1	1	1	1	1	2	2	1	2	2	0	2	2	2	2	2	2
403	2	20	1	2	2	1	5	1	7	9	7	1	7	0	3	1	1	3	2	3	3	1	4	3	2	1	2	2	0	0	0	1	1	1	1	1	1	2	2	2	2	2	0	2	3	2	2	2	2
404	2	22	1	2	3	1	3	1	7	7	3	0	7	0	2	1	0	7	2	3	1	2	4	3	2	1	1	2	0	0	0	1	1	1	1	1	1	2	0	0	2	2	0	2	1	1	1	1	2
405	2	27	3	5	2	1	10	7	11	4	3	0	7	0	2	1	0	3	2	3	4	1	3	3	3	1	2	2	0	0	0	1	1	1	1	1	1	2	1	2	1	1	2	1	1	1	1	2	1
406	2	20	1	3	3	1	5	1	7	2	2	0	2	1	2	1	1	5	2	4	4	2	4	3	2	1	1	2	0	0	0	1	1	1	1	1	1	2	2	3	3	3	0	2	3	2	2	3	3
407	2	21	1	3	2	1	5	1	7	4	3	0	7	1	1	1	1	5	1	3	4	2	4	3	2	1	2	2	0	0	0	1	1	1	1	1	1	2	2	3	3	3	0	3	3	3	1	3	3
408	2	22	1	2	3	1	5	1	7	4	3	0	4	1	2	1	1	4	1	3	4	2	4	3	1	1	2	2	0	0	0	1	1	1	1	1	1	2	2	3	3	3	0	2	2	2	2	3	3
409	2	20	2	2	4	4	10	7	11	8	2	0	2	1	4	1	1	9	3	3	2	1	5	3	3	1	1	2	0	0	0	1	1	1	1	1	1	2	0	1	2	2	0	2	1	2	1	2	2
410	2	23	1	1	3	1	10	1	7	2	2	0	2	1	3	1	1	6	3	4	4	2	5	3	2	1	1	2	0	0	0	1	1	1	1	1	1	2	2	3	3	3	0	2	3	2	2	3	3
411	2	21	1	3	3	1	5	1	7	2	3	0	7	1	2	1	1	4	2	4	2	2	5	3	2	1	1	2	0	0	0	1	1	1	1	1	1	2	2	3	3	3	0	2	3	2	2	3	3
412	2	25	1	3	3	1	5	1	7	2	2	1	7	1	3	1	1	6	2	4	2	2	4	3	2	1	2	2	0	0	0	1	1	1	1	1	1	2	2	2	3	3	1	3	3	2	2	3	3
413	2	27	1	1	3	1	10	7	7	2	2	0	2	1	3	1	1	6	3	4	3	2	5	3	2	1	2	2	0	0	0	0	1	1	1	1	1	2	2	3	3	3	0	3	3	2	2	3	3
414	2	31	1	2	4	4	10	7	11	8	2	1	2	1	6	1	1	9	2	3	4	2	4	3	2	1	2	2	0	0	0	1	1	1	1	1	1	2	2	3	3	3	3	2	3	2	1	2	2
415	2	20	1	1	3	1	5	1	7	9	3	1	2	1	4	1	1	4	2	3	4	2	4	3	2	1	2	2	0	0	0	1	1	1	1	1	1	2	2	2	2	2	0	2	2	2	2	2	2
416	2	25	1	1	3	1	5	1	7	7	3	1	2	1	3	1	1	3	2	3	2	2	4	3	1	1	2	2	0	0	0	0	1	1	1	1	1	2	2	2	2	2	0	2	2	2	2	2	2
417	2	25	1	1	3	1	5	1	11	2	3	1	2	1	4	1	1	3	2	3	2	2	4	3	2	1	2	2	0	0	0	1	1	1	1	1	1	1	2	2	2	3	0	2	3	2	2	2	2
418	2	23	1	2	3	2	5	1	12	4	2	0	7	1	3	1	1	4	2	4	3	1	4	2	1	1	2	2	0	0	1	1	1	1	1	1	1	2	3	3	3	3	0	3	3	3	3	3	3
419	2	25	1	3	3	1	5	1	7	2	2	1	7	1	2	1	1	5	2	4	3	1	5	3	2	1	2	2	0	0	0	0	1	1	1	1	1	2	2	3	3	3	0	2	3	2	2	3	3
420	2	31	1	3	2	1	5	1	7	2	2	0	7	1	2	1	1	3	2	4	4	1	4	3	2	2	2	2	0	0	0	0	1	1	1	1	1	2	2	3	3	3	0	2	3	2	2	3	3
421	2	25	1	1	4	4	10	7	7	8	2	0	2	1	3	1	1	9	2	3	2	1	4	3	3	1	2	2	0	0	0	1	1	1	1	1	1	3	2	1	3	3	0	3	3	2	2	2	2
422	2	20	1	3	1	1	3	1	7	8	3	0	7	1	2	1	1	6	2	3	2	1	4	3	3	1	1	2	0	0	0	1	1	1	1	1	1	2	0	0	2	2	0	2	1	2	1	1	2
423	2	24	1	1	3	1	10	7	11	4	2	0	2	1	3	1	1	6	3	3	2	2	5	3	2	1	2	2	0	0	0	1	1	1	1	1	1	2	2	3	2	2	0	3	2	2	1	3	3
424	2	18	1	3	3	1	10	7	7	4	2	0	4	1	1	1	1	5	1	3	2	1	4	4	2	1	1	2	0	0	0	1	1	1	1	1	1	2	3	3	3	3	1	3	3	3	3	3	3
425	2	23	1	1	3	1	3	1	12	7	3	0	7	1	2	1	1	8	2	3	4	1	4	3	2	1	1	2	0	0	0	1	1	1	1	1	1	2	0	1	3	3	0	2	0	0	2	3	2
426	2	31	1	1	4	1	10	7	11	2	2	0	2	1	3	1	1	8	3	3	4	1	6	3	2	1	2	2	0	0	0	0	1	1	1	1	1	2	1	3	2	2	0	2	3	2	2	3	3
427	2	25	1	1	4	1	10	7	11	2	2	0	2	1	1	0	1	8	2	3	2	1	7	3	3	1	2	2	0	0	0	1	1	1	1	1	1	1	2	3	3	3	0	2	3	2	2	3	2
428	2	23	1	1	3	3	10	7	11	1	2	0	2	1	3	1	1	9	2	3	2	2	4	3	1	1	1	2	0	0	0	1	1	1	1	1	1	0	2	3	0	0	0	2	3	2	2	3	2
429	2	29	1	3	2	1	5	1	7	3	3	0	7	1	2	0	1	4	1	3	4	1	4	3	2	1	2	2	0	0	0	1	1	1	1	1	1	3	2	3	3	3	0	2	3	3	3	3	3
430	2	21	1	1	3	4	10	7	11	8	2	0	2	1	5	1	1	9	2	3	3	2	4	3	3	1	1	2	0	0	0	1	1	1	1	1	1	2	2	1	3	3	0	3	3	1	1	1	2
431	2	22	1	6	3	3	10	7	11	2	2	0	2	1	2	0	1	9	2	3	3	1	4	3	1	1	1	2	0	0	0	1	1	1	1	1	1	2	2	0	2	2	0	2	3	2	2	3	3
432	2	22	1	1	2	1	12	7	7	4	3	0	7	0	2	1	1	5	0	3	4	1	5	3	1	1	2	2	0	0	0	1	1	1	1	1	1	2	1	2	2	2	0	2	2	2	1	3	3
433	2	22	1	2	2	1	5	1	7	4	3	0	4	0	1	1	1	4	1	3	4	1	4	3	1	2	2	2	0	0	0	1	0	0	0	1	1	2	2	2	2	2	0	2	3	3	0	3	3
434	2	20	2	2	2	1	12	1	7	9	3	0	7	0	3	1	1	8	2	3	4	2	4	3	2	1	1	2	0	0	0	1	1	1	1	1	1	2	0	2	3	3	0	3	2	2	1	2	2
435	2	29	1	1	4	1	10	7	11	2	2	0	2	1	3	0	1	10	2	3	3	1	9	2	1	1	1	2	0	0	0	1	1	1	1	1	1	1	0	0	3	3	0	2	2	2	2	3	3
436	2	25	1	2	1	2	5	1	7	4	2	0	4	1	4	1	1	5	2	4	3	1	5	3	1	1	2	2	0	0	1	1	1	1	1	1	1	2	3	3	3	3	0	3	3	2	3	3	3
437	2	22	1	1	4	3	10	7	11	4	2	0	2	1	3	1	1	9	3	3	4	1	5	3	2	1	2	2	0	0	0	1	1	1	1	1	1	1	0	2	2	2	0	2	1	1	1	2	2
438	2	20	1	2	3	1	10	7	11	6	3	1	2	1	4	0	1	4	1	3	4	1	4	3	2	1	1	2	0	0	1	1	1	1	1	1	1	2	2	2	2	2	0	2	2	2	2	2	2
439	2	20	1	1	3	1	12	1	7	4	2	0	2	1	2	1	1	7	2	3	2	2	4	3	3	1	1	2	0	0	0	1	1	1	1	1	1	2	0	0	3	3	0	2	1	1	1	2	2
440	2	25	1	1	4	1	10	7	11	2	2	0	2	1	2	1	1	9	2	4	1	2	4	3	2	1	2	2	1	0	0	1	1	1	1	1	1	0	0	0	3	3	3	3	2	2	1	3	3
441	2	20	1	2	3	1	10	7	11	2	3	0	2	1	3	1	1	7	2	3	2	1	4	3	1	1	1	2	0	0	0	1	1	1	1	1	1	2	2	2	3	3	0	2	2	2	2	3	2
442	2	23	1	2	3	1	5	1	7	5	2	0	7	0	2	1	1	6	2	4	2	1	4	3	2	1	1	2	0	0	0	1	1	1	1	1	1	2	2	3	3	3	0	3	3	2	2	3	3
443	2	19	1	1	3	1	10	7	11	4	2	0	7	1	4	1	1	8	2	3	3	1	4	3	2	1	1	2	0	0	0	1	1	1	1	1	1	2	0	0	3	3	0	3	1	0	1	2	2
444	2	21	1	2	3	1	13	7	7	5	2	0	2	0	2	0	1	5	2	4	1	1	4	3	2	1	2	2	0	0	0	1	1	1	1	1	1	2	0	1	2	2	0	3	3	2	3	3	2
445	2	30	1	2	2	1	5	1	7	2	2	0	4	1	3	1	1	7	2	4	2	1	4	3	4	1	2	2	0	0	0	1	1	1	1	1	1	2	2	2	3	3	0	3	3	2	2	3	3
446	2	22	1	3	2	1	10	7	7	2	2	0	7	0	3	1	1	4	2	4	1	2	6	3	1	2	2	2	0	0	0	1	1	1	1	1	1	0	0	3	3	3	2	3	3	2	2	3	0
447	2	23	1	2	3	1	12	7	7	2	2	0	2	1	2	1	1	3	1	3	1	1	3	3	1	1	2	2	0	0	0	1	1	1	1	1	1	2	3	3	3	3	0	3	3	3	1	3	3
448	2	26	1	1	4	3	10	7	11	2	3	0	2	1	3	1	1	7	2	3	2	1	4	3	1	1	2	2	0	0	0	1	1	1	1	1	1	2	2	2	3	3	0	3	3	2	2	3	2
449	2	24	1	1	4	5	5	1	7	8	2	0	7	0	1	0	1	7	2	4	1	1	4	4	2	2	1	2	0	0	1	1	1	1	1	1	1	2	3	3	3	3	0	3	3	2	3	3	3
450	2	21	1	2	2	1	9	1	7	4	3	1	7	0	2	1	1	3	1	3	3	1	4	3	2	1	2	2	0	0	0	1	1	1	1	1	1	2	2	2	3	3	3	2	3	3	2	2	1
451	2	24	1	1	2	2	10	7	11	2	2	0	2	1	4	0	1	6	3	3	4	1	4	3	1	1	1	2	0	0	0	1	1	1	1	1	1	2	2	3	2	3	0	2	3	2	2	3	2
452	2	41	1	2	2	1	3	1	7	6	3	1	2	1	4	1	1	4	2	3	4	2	4	3	2	1	2	2	0	1	0	1	1	1	1	1	1	2	1	1	2	2	0	2	2	2	2	2	2
453	2	25	1	2	2	2	10	7	11	2	2	0	2	0	1	1	0	6	2	4	2	1	4	3	2	1	2	2	1	0	1	1	1	1	2	0	0	3	3	3	3	3	3	0	3	2	2	3	3
454	2	24	1	2	3	1	5	1	7	4	2	0	7	1	2	1	1	4	2	4	4	1	5	3	3	2	2	1	0	0	0	1	1	1	1	1	1	1	0	3	3	3	0	3	2	2	2	3	3
455	2	20	1	2	3	1	13	7	7	4	2	0	2	0	2	1	1	7	2	3	3	2	4	4	2	1	1	2	0	0	0	1	1	1	1	1	1	2	2	2	3	3	1	2	2	2	1	3	3
456	2	26	1	2	3	1	10	7	11	8	2	0	2	1	4	1	1	5	2	4	2	1	3	3	1	1	2	2	0	0	1	1	1	1	1	1	1	2	3	3	3	3	0	3	0	3	2	3	3
457	2	21	1	3	4	2	9	2	7	3	3	0	7	0	2	1	1	3	2	3	4	1	4	3	1	1	1	2	0	0	0	1	1	1	1	1	1	2	2	3	3	3	0	3	3	3	3	3	2
458	2	18	2	2	3	1	12	1	7	4	2	0	2	1	2	1	1	7	2	3	4	2	4	3	2	1	1	2	0	0	0	1	1	1	1	1	1	2	0	0	2	2	0	2	1	1	1	1	2
459	2	20	1	1	3	1	10	1	7	4	2	0	7	1	3	1	1	6	2	3	4	2	5	3	2	1	1	2	0	0	0	1	1	1	1	1	1	2	0	3	3	3	0	3	2	1	1	2	2
460	2	27	1	1	4	4	10	1	11	4	3	1	2	1	4	1	1	5	2	3	3	1	4	3	2	1	2	2	0	0	0	1	1	1	1	1	1	2	2	2	3	3	0	2	3	2	2	3	3
461	2	26	1	1	3	1	10	7	11	2	2	0	2	1	2	1	1	7	2	3	2	1	4	3	2	1	2	2	0	0	0	1	1	1	1	1	1	1	3	3	3	3	0	3	3	3	3	3	3
462	2	19	1	2	3	1	13	7	7	4	2	0	2	1	2	1	1	5	1	3	4	2	4	3	2	1	1	2	0	0	0	1	1	1	1	1	1	2	2	3	2	2	0	2	3	3	2	3	3
463	2	28	1	2	2	1	5	1	7	4	2	0	4	1	1	1	1	5	2	3	3	2	4	3	1	1	2	2	0	0	0	0	0	0	0	1	1	1	2	2	2	2	0	3	3	2	1	3	3
464	2	23	2	2	1	1	3	1	12	4	3	0	7	0	1	1	1	4	1	3	3	1	4	3	2	1	2	2	0	0	0	1	1	1	1	1	1	2	3	3	3	3	0	3	3	3	2	3	3
465	2	22	1	1	3	1	10	7	11	4	2	0	2	1	4	1	1	9	2	3	4	1	4	3	1	1	2	2	0	0	0	1	1	1	1	1	1	2	0	2	2	2	0	2	3	2	1	2	2
466	2	30	1	2	3	1	10	7	11	1	2	0	2	1	2	0	1	9	3	4	3	2	5	3	2	1	1	2	0	0	0	1	1	1	1	1	1	2	2	3	3	3	0	2	3	2	2	3	3
467	2	25	1	3	2	1	5	1	7	7	3	1	2	0	2	1	1	3	2	3	2	1	4	3	2	1	2	2	0	0	0	1	1	1	1	1	1	2	2	2	2	2	0	1	2	2	1	2	2
468	2	22	1	1	3	1	10	7	11	4	3	1	2	1	3	1	0	5	2	3	3	1	5	3	1	1	1	2	0	0	0	1	1	1	1	1	1	2	2	2	2	2	0	2	3	2	2	2	2
469	2	28	1	3	1	1	3	1	7	9	3	1	7	0	2	1	1	3	1	3	3	2	4	3	2	1	2	2	0	0	0	1	1	1	1	1	1	2	2	2	3	3	0	2	3	2	2	3	3
470	2	27	1	1	3	3	10	7	11	4	2	0	2	1	4	1	1	9	3	3	3	1	4	3	2	1	2	2	0	0	0	1	1	1	1	1	1	1	3	3	3	3	0	3	1	1	1	1	1
471	2	19	1	1	3	1	10	7	11	2	2	0	2	1	3	1	1	6	3	3	3	2	4	3	2	1	1	2	0	0	0	1	1	1	1	1	1	2	3	3	3	3	0	3	3	3	2	3	3
472	2	24	1	2	4	1	13	7	11	4	2	0	7	1	2	1	1	10	3	4	2	1	4	3	1	1	1	2	0	0	1	1	1	1	1	1	1	2	2	3	3	3	0	2	3	2	2	3	3
473	2	24	1	2	3	1	5	1	7	2	2	0	7	0	2	1	1	5	2	4	1	1	4	3	2	1	2	2	0	0	0	1	1	1	1	1	1	2	2	3	3	3	0	2	3	2	2	3	3
474	2	20	1	2	1	1	5	1	7	4	3	1	2	0	2	1	1	3	1	3	4	2	4	3	2	1	2	2	0	0	0	1	1	1	1	1	1	2	2	2	2	3	0	2	3	2	2	3	3
475	2	21	1	3	1	1	9	1	7	2	3	0	7	0	1	1	1	5	1	3	2	2	4	3	1	1	1	2	0	0	0	1	1	1	1	1	1	2	2	2	2	2	0	2	2	2	2	3	2
476	2	22	1	1	3	1	5	2	7	2	3	0	7	1	2	1	1	6	2	3	4	2	4	3	1	1	1	2	0	0	0	1	1	1	1	1	1	2	2	2	2	2	0	2	3	2	2	3	2
477	2	24	1	1	4	3	10	7	11	2	2	0	2	1	3	1	1	9	2	3	2	2	4	3	1	1	1	2	0	0	0	1	1	1	1	1	1	2	2	2	3	3	0	3	3	2	2	3	2
478	2	18	1	2	1	1	9	1	7	3	3	0	7	0	2	1	1	4	2	3	4	2	4	3	1	1	1	2	0	0	0	1	1	1	1	1	1	2	2	2	3	3	0	2	3	2	2	3	3
479	2	16	2	2	2	1	9	1	7	2	3	0	7	1	2	1	1	4	2	3	4	1	4	3	1	1	1	2	0	0	0	1	1	1	1	1	1	2	2	3	3	3	0	2	2	2	2	3	2
480	2	20	2	3	2	1	5	7	11	4	2	1	7	1	3	1	1	5	2	3	1	1	3	3	3	1	2	2	0	0	0	1	1	1	1	1	1	2	1	1	1	2	1	1	1	1	1	2	2
481	2	19	1	2	3	1	10	7	11	4	2	0	7	1	2	1	1	5	2	3	1	2	3	3	2	1	2	2	0	0	0	1	1	1	1	1	1	3	1	1	1	1	2	1	1	1	1	2	2
482	2	32	2	2	2	1	10	7	11	4	2	1	2	1	3	1	1	4	2	3	2	2	3	3	3	1	2	2	0	0	0	1	1	1	1	1	1	2	1	1	2	2	1	2	1	1	2	2	2
483	2	21	1	1	2	1	10	7	11	4	2	0	1	1	3	1	1	5	2	3	4	2	3	3	3	1	2	2	0	0	0	1	1	1	1	1	1	2	1	1	1	2	1	1	1	1	1	2	2
484	2	25	2	2	3	1	5	1	7	2	3	0	2	1	2	1	1	5	1	3	2	1	4	3	1	2	2	2	0	0	0	1	1	1	1	1	1	2	2	2	2	2	0	2	2	2	2	3	2
485	2	23	1	2	3	1	12	7	7	4	2	0	2	1	2	1	1	8	2	3	3	2	4	4	1	1	2	2	0	0	0	1	1	1	1	1	1	1	1	1	1	1	1	0	1	1	2	2	2
486	2	23	1	1	2	1	10	7	11	3	2	0	7	1	3	1	1	5	2	3	3	2	3	2	4	1	2	2	0	0	0	1	1	1	1	1	1	2	1	1	2	1	2	1	1	1	1	2	2
487	2	21	2	3	2	1	9	7	7	4	2	0	7	1	2	1	1	4	2	3	3	2	2	3	3	1	2	2	0	0	0	1	1	1	1	1	1	2	1	1	1	2	1	1	1	1	1	2	2
488	2	22	2	2	2	1	10	7	11	4	2	0	7	1	2	1	1	4	2	4	2	2	3	3	3	1	1	2	0	0	0	1	1	1	1	1	1	3	1	1	1	2	1	1	1	1	1	2	2
489	2	26	1	2	1	1	10	7	7	4	2	0	2	1	2	1	1	5	2	3	4	1	3	3	4	1	2	2	0	0	0	1	1	1	1	1	1	1	1	1	1	2	1	1	1	1	1	2	2
490	2	22	1	1	2	1	10	1	7	2	3	1	2	1	3	1	1	4	1	3	4	1	4	3	1	1	2	2	0	0	0	1	1	1	1	1	1	2	2	2	2	2	0	2	3	2	2	3	3
491	2	18	1	2	3	1	5	1	7	4	3	1	2	1	3	1	1	3	2	3	4	1	5	3	2	1	2	2	0	0	0	1	1	1	1	1	1	2	2	2	2	2	0	2	2	2	2	2	2
492	2	21	1	2	3	1	10	1	11	4	3	1	2	1	4	1	1	3	1	3	4	2	4	3	2	1	1	2	0	0	1	1	1	1	1	1	1	2	2	2	2	2	0	2	3	2	2	2	2
493	2	26	1	2	3	1	10	7	11	4	2	0	2	1	2	1	1	7	3	3	4	1	4	3	1	1	2	2	0	0	0	1	1	1	1	1	1	3	3	3	3	3	0	2	3	3	3	3	3
494	2	28	1	2	2	1	10	7	11	4	2	0	2	1	3	1	1	7	0	3	1	1	4	3	2	1	2	2	0	0	0	1	1	1	1	1	1	2	2	3	2	2	1	2	3	2	2	3	3
495	2	16	1	2	3	1	12	1	7	4	3	0	7	0	2	1	0	7	2	3	1	2	4	3	1	1	1	2	0	0	0	1	1	1	1	1	1	2	0	0	2	2	0	2	1	1	1	1	2
496	2	22	1	1	4	4	10	7	11	2	2	0	2	1	5	1	1	9	3	3	3	2	4	3	3	1	1	2	0	0	0	1	1	1	1	1	1	1	3	1	3	3	0	3	3	3	2	3	2
497	2	17	1	2	1	1	5	1	7	4	3	1	2	0	3	1	1	3	2	3	4	1	4	3	2	1	1	2	0	0	0	1	1	1	1	1	1	2	2	2	2	2	0	2	2	2	2	2	2
498	2	19	1	1	3	1	5	1	7	2	3	0	7	1	2	1	1	5	2	4	4	1	5	3	2	1	1	2	0	0	0	1	1	1	1	1	1	2	2	2	3	3	0	2	3	2	2	3	3
499	2	23	1	1	3	2	5	1	7	4	2	0	7	1	3	1	1	5	2	3	3	2	4	3	2	1	1	2	0	1	1	1	1	1	1	1	1	2	3	3	3	3	0	3	3	3	3	3	3
500	2	18	1	2	3	1	10	7	11	3	3	1	2	1	5	1	1	3	2	3	4	1	4	3	2	1	1	2	0	0	0	1	1	1	1	1	1	2	2	2	2	2	0	2	3	2	2	3	3
501	2	21	1	3	2	1	10	1	7	4	2	0	7	0	3	1	1	8	2	3	2	1	4	3	2	1	2	2	0	0	1	1	1	1	1	1	1	2	0	0	3	3	0	2	1	1	1	1	1
502	2	18	1	1	3	2	10	7	11	2	2	0	2	1	5	1	1	8	2	3	4	1	4	3	1	1	1	2	0	0	0	1	1	1	1	1	1	2	2	2	2	2	0	2	2	2	2	3	2
503	2	35	1	2	1	1	3	1	7	4	2	0	4	0	1	1	1	3	1	3	4	2	3	3	2	1	2	2	0	0	0	0	1	1	1	1	1	3	1	1	3	3	0	2	3	3	2	3	3
504	2	16	1	3	2	2	5	1	7	4	3	0	7	1	3	1	1	6	2	3	4	1	4	3	1	1	1	2	0	0	1	1	1	1	1	1	1	2	3	3	3	3	0	3	3	2	3	3	3
505	2	21	1	2	1	1	3	1	7	4	3	0	7	0	1	1	1	2	1	3	3	2	4	3	1	1	2	2	0	0	0	0	1	1	1	1	1	1	2	2	2	2	1	2	3	2	2	3	3
506	2	21	2	2	3	1	5	1	7	2	3	0	2	1	2	1	1	7	2	3	4	1	4	3	1	1	1	2	0	0	0	1	1	1	1	1	1	2	2	2	2	2	0	2	3	2	2	3	2
507	2	33	1	1	2	1	10	7	7	4	2	0	2	1	4	1	1	8	2	3	2	1	4	3	2	1	2	2	0	0	0	1	1	1	1	1	1	2	0	0	2	2	0	3	0	1	1	1	2
508	2	19	1	1	3	2	3	1	7	2	2	0	4	1	4	1	1	6	2	3	3	2	9	3	2	1	1	2	0	0	0	1	1	1	1	1	1	2	3	3	3	3	0	3	3	3	3	3	3
509	2	26	3	5	2	1	10	7	11	4	2	0	2	1	2	1		4	2	4	4	2	6	3	3	1	2	2	0	0	0	1	1	1	1	1	1	2	1	1	1	1	1	1	1	1	1	2	1
510	2	20	1	1	2	1	10	7	11	4	2	0	7	1	3	1	1	5	2	3	2	2	3	3	3	1	2	2	0	0	0	1	1	1	1	1	1	2	1	1	2	1	1	1	1	1	1	2	2
511	2	28	1	1	4	4	3	7	11	4	3	1	2	1	1	1	1	5	2	3	2	2	4	3	2	1	2	2	0	0	0	0	1	1	1	1	1	2	2	2	2	1	0	2	3	2	1	2	3
512	2	23	1	2	4	1	10	7	11	4	3	1	2	1	5	0	1	6	2	3	1	1	4	3	2	1	2	2	0	0	0	1	1	1	1	1	1	2	2	2	2	2	1	2	3	2	2	2	3
513	2	20	1	3	1	1	3	1	7	4	3	1	2	1	2	1	1	3	2	3	1	1	6	3	2	1	2	2	0	0	0	1	1	1	1	1	1	1	2	2	2	2	0	2	2	2	2	3	3
514	2	26	1	2	3	1	3	1	11	4	3	1	2	1	4	1	1	5	1	3	1	2	5	3	2	1	2	2	0	0	0	1	1	1	1	1	1	2	2	2	2	3	0	2	2	2	2	3	3
515	2	22	1	2	3	1	10	7	7	4	2	0	2	1	3	1	1	8	2	3	3	1	4	3	2	1	2	2	0	0	0	1	1	1	1	1	1	2	0	0	2	2	0	2	0	1	0	1	2
516	2	16	1	2	2	1	12	7	7	4	3	0	2	0	2	0	0	3	1	3	4	1	4	4	2	1	1	2	0	0	0	1	1	1	1	1	1	2	1	2	2	2	0	3	2	2	1	3	3
517	2	28	1	5	2	2	13	7	7	8	3	0	7	1	2	1	1	3	2	3	4	2	4	3	2	1	2	2	0	0	1	1	1	1	1	1	1	2	3	3	3	3	0	0	3	2	2	3	3
518	2	22	1	2	2	2	5	1	7	8	2	0	7	1	3	1	1	7	2	3	1	1	4	3	1	1	1	2	0	0	1	1	1	1	1	1	1	2	2	3	3	3	0	0	3	2	2	3	3
519	2	22	1	2	3	2	5	1	7	8	3	0	7	1	2	1	1	3	2	3	2	2	4	3	1	2	1	2	0	0	1	1	1	1	1	1	1	2	3	3	3	3	0	2	3	2	3	3	3
520	2	18	1	2	2	2	5	1	7	4	2	0	2	1	4	1	1	6	2	3	2	1	4	3	1	1	1	2	0	0	0	1	1	1	1	1	1	2	3	3	3	3	0	0	3	3	3	3	3
521	2	24	1	1	3	1	10	7	11	4	3	N/A	2	1	5	0	1	5	2	3	4	1	4	3	2	1	2	2	0	0	0	1	1	1	1	1	1	2	2	2	3	3	0	2	3	2	2	2	2
522	2	18	1	1	1	1	10	7	11	4	2	0	7	0	2	1	1	5	2	3	4	1	2	3	3	1	2	2	0	0	0	1	1	1	1	1	1	2	1	1	2	1	1	1	1	1	1	2	1
523	2	20	2	2	2	1	10	7	11	4	2	0	2	1	3	1	1	5	2	3	4	1	5	3	3	1	2	2	0	0	0	1	1	1	1	1	1	2	1	1	1	1	1	1	1	1	1	2	1
524	2	21	2	2	2	1	10	7	11	3	2	0	7	1	3	1	1	4	2	3	4	2	3	3	3	1	2	2	0	0	0	1	1	1	1	1	1	2	1	1	2	1	1	1	1	1	1	2	1
525	2	23	2	2	2	1	10	7	11	3	2	0	2	0	3	1	1	4	2	3	4	2	3	3	3	1	1	2	0	0	0	1	1	1	1	1	1	2	1	1	1	1	1	1	1	1	1	2	1
526	2	19	1	2	2	1	13	1	7	4	2	0	2	1	2	1	1	4	1	3	4	2	4	3	2	1	1	2	0	0	0	1	1	1	1	1	1	1	3	3	3	3	0	3	3	3	3	3	3
527	2	25	1	1	4	1	10	7	11	2	2	0	2	1	3	1	1	7	3	3	4	1	5	3	2	1	2	2	0	0	0	1	1	1	1	1	1	3	0	0	2	1	0	0	3	1	0	3	2
528	2	16	1	2	3	1	5	1	12	4	3	0	7	0	1	0	0	4	1	3	4	1	4	3	2	1	1	2	0	0	0	1	1	1	1	1	1	2	3	3	3	3	0	3	3	3	1	3	3
529	2	25	1	2	3	1	13	7	7	4	2	0	2	1	2	1	1	5	1	3	4	1	5	3	1	2	2	2	0	0	0	0	0	1	1	1	1	1	2	1	2	2	1	3	3	3	3	3	3
530	2	21	1	3	2	1	10	7	11	4	2	0	2	0	3	1	1	4	2	3	3	1	3	3	3	1	2	2	0	0	0	1	1	1	1	1	1	1	1	1	2	1	2	1	1	1	1	2	2
531	2	25	1	1	2	1	10	7	7	4	2	0	2	1	4	1	1	8	2	3	4	1	4	3	3	1	2	2	0	0	0	1	1	1	1	1	1	2	0	0	2	2	0	3	1	1	1	1	2
532	2	21	1	2	3	3	10	7	11	4	2	0	2	1	4	1	1	9	3	3	3	2	4	3	2	1	2	2	0	0	0	1	1	1	1	1	1	2	0	0	3	3	0	3	1	1	1	2	2
533	2	20	1	2	2	1	12	1	7	4	3	0	7	0	3	1	1	8	2	3	4	1	4	3	1	1	1	2	0	0	0	1	1	1	1	1	1	2	0	0	2	2	0	2	1	1	1	1	1
534	2	29	1	1	3	1	10	7	11	4	2	0	2	1	5	1	1	9	3	3	3	1	4	3	2	1	2	2	0	0	0	1	1	1	1	1	1	2	0	1	2	2	0	2	1	1	1	2	1
535	2	25	1	1	2	1	12	7	7	4	2	0	7	1	3	1	1	7	2	3	3	1	4	3	3	1	2	2	0	0	0	1	1	1	1	1	1	2	0	0	3	3	0	2	1	1	1	1	1
536	2	18	1	2	2	1	13	7	7	4	3	0	2	1	2	1	1	5	2	3	3	2	5	3	2	1	1	2	0	0	0	1	1	1	1	1	1	2	3	3	3	3	0	3	3	3	3	3	3
537	2	27	1	1	2	1	12	7	12	4	2	0	7	1	2	1	1	3	2	4	4	1	3	3	2	1	2	2	0	0	0	0	1	1	1	1	1	2	3	3	3	3	0	3	3	3	3	3	3
538	2	27	1	1	3	1	5	1	7	4	2	0	7	0	2	0	0	2	1	4	4	1	4	3	2	1	2	2	0	0	0	1	1	1	1	1	1	1	3	3	3	3	0	2	2	2	2	3	3
539	2	24	1	1	3	1	12	1	12	4	3	0	7	0	2	1	1	3	2	4	4	1	3	3	2	1	2	2	0	0	0	1	1	1	1	1	1	1	0	1	3	3	1	2	2	2	3	3	3
540	2	28	1	1	3	1	10	7	11	2	2	0	2	1	3	1	1	7	3	4	4	1	4	3	1	1	2	2	0	0	0	1	1	1	1	1	1	1	1	1	2	2	0	2	2	2	1	3	3
541	2	27	1	1	3	1	10	7	7	2	2	0	7	0	3	1	1	9	3	4	4	1	5	3	3	1	2	2	0	0	0	1	1	1	1	1	1	2	0	0	3	3	0	2	1	2	1	2	2
542	2	21	1	1	4	1	10	7	7	4	2	0	7	0	2	1	1	4	2	4	3	2	4	3	2	1	1	2	0	0	0	1	1	1	1	1	1	2	0	3	1	1	0	2	3	2	2	3	2
543	2	23	1	1	3	1	10	7	7	4	2	0	7	1	4	1	1	9	4	4	1	2	7	2	3	1	2	2	1	0	0	1	1	1	1	1	1	2	3	3	3	3	0	1	2	3	2	3	2
544	2	21	1	1	3	1	10	7	11	9	3	1	2	0	2	0	1	8	2	4	4	2	4	3	2	1	1	2	0	0	0	0	1	1	1	1	1	1	2	2	2	2	0	2	1	2	1	2	2
545	2	24	1	6	3	1	10	7	7	2	2	0	2	1	2	1	1	8	3	4	2	1	5	3	3	1	2	2	0	0	0	1	1	1	1	1	1	2	0	0	2	2	0	2	2	1	1	2	1
546	2	22	1	1	4	1	10	7	7	9	2	1	2	1	4	1	1	10	3	4	3	2	6	3	4	2	1	2	0	0	0	1	1	1	1	1	1	1	0	2	3	3	0	0	3	2	2	2	2
547	2	30	1	3	2	1	10	7	11	9	2	1	2	1	4	1	1	9	2	4	2	2	6	3	2	1	2	2	0	0	0	1	1	1	1	1	1	2	3	2	3	3	0	2	3	2	2	2	2
548	2	20	1	1	3	1	10	7	11	4	2	0	3	1	4	1	1	9	4	4	4	1	8	3	2	1	1	2	0	0	0	1	1	1	1	1	1	1	0	3	3	3	0	2	3	3	3	3	3
549	2	24	1	1	2	1	10	7	7	2	2	1	2	1	4	1	1	8	2	4	4	1	4	3	1	1	1	2	0	0	0	1	1	1	1	1	1	1	2	3	3	3	0	2	3	2	2	2	2
550	2	23	1	1	4	1	10	7	7	9	2	1	7	1	4	N/A	1	9	3	4	1	1	6	3	2	1	1	2	0	0	1	1	1	1	1	1	1	1	2	2	3	3	0	2	3	2	0	2	2
551	2	23	1	6	3	1	10	7	11	4	2	0	2	0	2	0	1	7	2	4	1	1	5	3	2	1	2	2	0	0	0	1	1	1	1	1	1	2	3	3	3	3	0	3	1	1	1	1	1
552	2	22	2	2	2	1	5	1	12	4	3	0	7	0	1	1	1	2	1	4	1	2	4	3	1	1	2	2	0	0	0	1	1	1	1	1	1	2	1	1	2	2	0	2	2	1	2	3	2
553	2	26	1	1	4	1	10	7	11	2	2	0	2	1	4	1	1	8	3	4	4	1	6	3	2	1	2	2	0	0	0	1	1	1	1	1	1	2	3	3	3	3	0	3	3	3	3	3	3
554	2	20	1	1	3	1	5	7	12	4	2	0	7	0	2	1	1	3	1	4	4	1	4	3	1	1	1	2	0	0	0	1	1	1	1	1	1	2	0	0	1	1	1	1	1	1	0	3	3
555	2	26	1	1	3	1	13	7	7	4	2	0	7	1	2	1	1	4	2	4	4	1	4	3	1	1	2	2	0	0	0	1	1	1	1	1	1	2	3	3	3	3	0	2	3	3	3	3	3
556	2	25	1	1	3	1	10	7	11	2	2	0	2	1	3	1	1	5	3	4	4	1	4	3	2	1	2	2	0	0	0	1	1	1	1	1	1	2	2	2	2	2	0	2	2	2	3	3	3
557	2	31	1	1	4	3	10	7	11	1	2	0	1	1	5	1	1	10	4	4	4	1	5	3	2	2	2	2	1	0	1	1	1	1	1	1	1	2	3	3	3	3	0	3	3	2	3	3	3
558	2	21	1	1	4	1	13	7	7	2	2	0	2	1	3	1	1	8	3	4	4	2	5	3	2	1	1	2	0	0	0	1	1	1	1	1	1	2	0	3	3	3	0	3	3	2	2	3	3
559	2	27	1	2	3	1	3	1	7	4	2	0	7	1	2	1	1	6	2	4	4	2	6	3	2	2	2	2	0	0	0	1	1	1	1	1	1	2	1	3	3	3	0	3	3	2	2	3	3
560	2	24	1	2	4	2	5	1	7	2	2	0	2	1	4	1	1	6	2	4	4	2	4	3	1	1	1	2	0	0	1	1	1	1	1	2	1	2	3	3	3	3	0	2	3	2	3	3	3
561	2	25	1	2	3	1	10	7	11	2	2	0	2	1	3	0	1	9	3	4	4	1	4	2	2	1	2	2	0	0	0	1	1	1	1	1	1	2	2	2	2	2	0	2	2	2	2	3	2
562	2	23	1	2	2	3	9	1	7	2	3	0	2	0	2	0	1	8	2	4	4	2	5	3	1	1	1	2	0	0	0	1	1	1	1	1	1	2	2	2	2	2	0	2	2	2	2	3	2
563	2	23	1	1	3	1	10	7	11	2	2	0	2	1	3	1	1	10	3	4	4	1	6	3	1	1	1	2	0	0	0	1	1	1	1	1	1	2	2	2	3	3	0	3	2	2	2	3	2
564	2	23	1	1	4	3	10	7	11	1	2	0	2	1	5	0	1	10	3	4	4	2	4	3	1	1	1	2	0	0	0	1	1	1	1	1	1	2	2	2	3	3	0	3	2	2	2	3	2
565	2	27	1	1	3	3	10	7	7	4	2	1	2	1	1	1	1	10	2	4	3	1	4	3	4	1	2	1	0	0	0	1	1	1	1	1	1	2	2	0	2	2	2	2	3	0	0	2	2
566	2	22	1	1	2	1	10	7	11	4	2	1	2	1	3	1	1	5	2	4	4	2	3	3	2	1	1	2	0	0	0	1	1	1	1	1	1	1	2	2	2	1	2	2	3	2	2	2	2
567	2	24	1	1	1	1	10	7	11	4	2	0	2	0	3	0	1	6	2	4	4	1	3	3	3	1	1	2	0	0	0	1	1	1	1	1	1	2	2	2	2	3	2	2	3	2	2	2	2
568	2	30	1	1	2	1	10	7	11	4	2	0	2	1	3	1	1	5	2	4	4	1	3	3	3	1	2	2	0	0	0	1	1	1	1	1	1	2	2	2	3	2	2	2	3	2	2	2	2
569	2	20	1	1	1	2	10	7	11	4	2	0	2	1	2	1	1	4	2	4	4	1	3	3	2	1	1	2	0	0	0	1	1	1	1	1	1	1	2	2	1	2	1	2	2	2	2	2	2
570	2	24	1	2	2	1	10	7	11	4	2	0	2	1	2	1	1	4	2	4	4	2	2	3	2	1	2	2	0	0	0	1	1	1	1	1	1	1	2	2	2	2	2	2	3	2	2	2	1
571	2	29	2	2	3	1	10	7	11	2	2	0	2	1	1	0	1	6	2	4	3	1	4	2	2	1	2	2	0	0	0	1	1	1	1	1	1	1	2	2	3	3	3	1	3	2	2	2	2
572	2	23	2	2	1	1	10	7	11	3	2	0	2	1	3	1		5	2	4	4	1	3	3	3	1	2	2	0	0	0	1	1	1	1	1	1	1	2	2	2	1	2	2	3	2	2	2	2
573	2	24	1	1	2	1	10	7	11	3	2	0	2	1	3	1	1	5	2	4	4	1	3	3	2	1	1	2	0	0	0	1	1	1	1	1	1	1	1	2	2	3	3	2	3	2	2	2	2
574	2	20	2	2	2	2	10	7	11	3	2	0	2	1	1	1	1	7	2	4	4	2	3	3	3	1	2	2	0	0	0	1	1	1	1	1	1	2	2	2	2	1	2	2	3	2	2	2	2
575	2	22	1	1	2	1	10	7	11	3	2	0	2	1	3	1	1	5	2	4	3	2	3	3	3	1	1	2	0	0	0	1	1	1	1	1	1	1	1	2	2	2	1	2	2	2	2	2	2
576	2	19	1	3	3	1	10	1	7	4	3	0	7	1	3	1	1	9	2	4	2	1	4	3	2	1	1	2	0	0	0	1	1	1	1	1	1	2	3	3	3	3	0	2	3	3	1	3	3
577	2	21	1	3	3	3	10	7	7	4	2	0	2	1	3	1	1	9	3	4	2	1	4	3	2	1	1	2	0	0	0	1	1	1	1	1	1	2	0	3	3	3	0	3	1	1	1	3	2
578	2	25	1	1	4	1	10	7	7	2	2	0	2	1	4	1	1	9	3	4	3	1	4	3	2	1	2	2	0	0	0	1	1	1	1	1	1	2	3	3	3	3	0	2	3	2	0	1	2
579	2	31	1	2	4	1	10	7	11	1	2	0	2	1	1	0	1	6	2	4	4	2	6	3	2	1	2	2	0	0	0	1	0	1	1	1	1	1	2	3	3	3	0	2	2	1	2	3	3
580	2	29	1	1	4	1	10	7	7	2	2	0	2	1	1	0	1	7	2	4	4	1	6	3	1	1	2	2	0	0	0	1	1	1	1	1	1	1	0	1	2	3	3	3	3	2	0	2	3
581	2	21	1	1	4	3	10	7	11	1	2	0	2	1	4	1	1	6	2	4	4	1	8	2	4	1	1	2	0	0	0	1	1	1	1	1	1	2	0	3	3	3	0	2	1	1	0	3	3
582	2	19	2	2	3	1	10	7	11	2	2	0	7	1	4	1	1	8	3	4	3	2	4	3	1	1	1	2	0	0	0	1	1	1	1	1	1	2	2	2	2	2	0	3	2	2	2	3	2
583	2	38	2	2	1	1	5	1	12	2	3	0	7	0	2	1	1	7	2	4	4	1	4	3	2	1	2	2	0	0	0	1	1	1	1	1	1	2	2	2	2	2	0	2	2	2	2	3	2
584	2	17	2	2	3	1	5	1	12	2	3	0	7	0	3	1	1	8	3	4	2	2	4	3	1	1	1	2	0	0	0	1	1	1	1	1	1	1	2	2	3	3	0	3	3	2	2	3	2
585	2	21	1	2	3	2	5	1	12	4	2	0	4	1	5	1	1	7	3	4	4	2	5	3	2	1	1	2	0	0	1	1	1	1	1	1	1	2	3	3	3	3	0	0	2	2	3	3	3
586	2	24	1	2	3	2	4	1	7	4	3	0	1	1	2	1	1	4	2	4	4	2	4	3	1	1	2	2	0	0	1	1	1	1	1	1	1	2	3	3	3	3	0	0	3	3	2	3	3
587	2	18	1	2	4	5	10	7	11	1	2	0	2	1	7	1	1	10	4	4	3	1	8	4	1	1	1	2	0	0	1	1	1	1	1	1	1	3	3	3	3	3	0	0	3	3	2	3	3
588	2	23	5	2	3	2	5	1	7	4	3	0	1	1	3	1	1	5	2	4	4	1	5	3	2	2	1	2	0	0	1	1	1	1	1	1	1	3	3	3	3	3	0	0	3	3	3	3	3
589	2	20	5	2	3	2	10	7	11	4	2	0	2	1	1	0	1	4	2	4	3	2	4	3	2	2	1	2	0	1	1	1	1	1	1	1	1	2	3	3	3	3	1	3	3	3	2	3	3
590	2	26	1	3	3	2	3	1	2	4	2	0	7	1	1	1	1	4	2	4	1	2	4	3	1	1	2	2	0	0	1	1	1	1	1	1	1	2	2	3	3	3	0	3	3	3	3	3	3
591	2	28	1	2	3	3	10	7	11	2	2	0	2	1	3	1	1	9	3	4	4	1	5	3	3	1	2	2	0	1	0	1	1	1	1	1	1	2	2	3	3	3	0	3	3	2	2	3	3
592	2	23	1	1	3	1	10	1	7	8	2	1	2	1	3	1	1	7	2	4	2	1	4	3	1	1	1	2	0	0	0	1	1	1	1	1	1	2	2	2	2	3	0	2	3	2	2	2	2
593	2	18	1	1	4	1	10	7	7	2	2	1	2	1	5	1	1	5	2	4	2	2	4	3	2	1	1	2	0	0	0	1	1	1	1	1	1	2	2	2	2	3	0	2	3	2	2	2	2
594	2	24	1	2	3	1	10	1	7	2	2	0	7	1	3	1	1	5	2	4	2	2	4	3	2	2	2	2	0	0	0	0	1	1	1	1	1	1	1	3	3	3	0	3	3	2	2	3	3
595	2	26	1	2	4	5	10	7	11	2	2	0	2	1	2	0	0	9	3	4	4	2	4	3	2	1	1	2	1	0	0	1	1	1	1	1	1	3	3	3	3	3	3	3	3	3	2	3	3
[truncated: 45 more columns]
